# Supplementary material for: Construction of Novel Methylation-Driven Gene Model and Investigation of PARVB Function in Glioblastoma
Source: Front Oncol. 2021 Sep 10;11:705547. doi: 10.3389/fonc.2021.705547 (PMC8461318; doi:10.3389/fonc.2021.705547)
Supplement: Supplementary Table 2:2 — A total of 7006 DEGs were selected in GBM patients. [file Table_2.xls]

gene	conMean	treatMean	logFC	pValue	fdr
RAB4B	5.136216071	2.770949275	-0.890325594	9.79E-274	1.55E-272
TIGAR	1.378538439	2.707575313	0.973861972	5.98E-259	4.99E-258
DNAH3	0.185932624	0.012649463	-3.877631886	5.01E-133	1.15E-132
CALB2	4.19020148	1.909247082	-1.134015797	8.00E-149	2.01E-148
MYADML2	1.044600039	0.465568514	-1.165885263	1.78E-109	3.57E-109
PHEX	0.377178978	0.964143643	1.353998831	9.65E-117	2.02E-116
COX10	1.628723652	2.435382704	0.580406659	5.46E-262	4.96E-261
TLL2	0.751404162	0.409603955	-0.875359463	2.09E-71	3.40E-71
NUCB2	3.935831959	2.610141605	-0.592540548	1.05E-256	8.32E-256
SERTAD2	1.833436264	2.613616416	0.511497307	3.47E-171	1.01E-170
OTUD1	2.004876723	3.124829889	0.640264123	1.09E-188	3.60E-188
ADGRG5	0.201014472	0.29162672	0.536823538	0.002678783	0.002777389
PKP2	1.005504213	0.416933059	-1.270031451	2.05E-130	4.65E-130
HOOK1	1.594592583	0.40829165	-1.965515894	1.50E-181	4.67E-181
MRM3	2.253929069	3.293313197	0.547097605	8.01E-277	1.99E-275
KRT1	1.026993113	0.044200612	-4.538216346	5.15E-248	3.36E-247
ESM1	0.172004214	0.925721867	2.42813489	1.63E-41	2.24E-41
RWDD2A	1.885256634	2.771230265	0.555765665	1.98E-230	9.84E-230
SCFD2	1.770407125	3.58043199	1.016052501	1.83E-283	2.29E-281
ADTRP	0.438581525	0.153970356	-1.510192424	2.01E-25	2.50E-25
SEPSECS	1.162226384	1.88038557	0.694137403	1.19E-219	5.19E-219
MYOM2	3.344382127	1.664822423	-1.006371397	5.60E-251	3.88E-250
APIP	3.406386822	2.302082049	-0.56530302	3.00E-242	1.77E-241
NPHP3	2.571714555	1.072654086	-1.261545616	2.84E-271	3.74E-270
MITD1	3.539484887	2.255249015	-0.650252677	6.71E-270	8.23E-269
ZMAT3	2.408708341	3.964921739	0.719032674	3.57E-256	2.80E-255
DESI2	2.159264057	3.218305799	0.575761734	7.79E-206	2.97E-205
MT1A	2.207226498	1.145405294	-0.946376504	1.53E-72	2.51E-72
ANKMY1	2.151880981	1.099127902	-0.969239008	1.67E-257	1.35E-256
TMEM52	1.207094761	0.178581029	-2.756888203	3.60E-244	2.19E-243
HLA-DRB1	3.349366962	6.836301245	1.029327523	3.74E-217	1.58E-216
EFCAB1	1.24753825	0.354276038	-1.816138256	7.02E-133	1.61E-132
KLK8	0.304474086	0.008903872	-5.095742824	1.87E-73	3.08E-73
HSPE1-MOB4	0.793477926	0.089543118	-3.147535636	2.45E-68	3.92E-68
RBM15B	2.346241257	3.782124289	0.688845405	1.86E-281	1.17E-279
AC009690.1	0.995761952	0.239937106	-2.053144608	2.54E-241	1.48E-240
ATP2A1	0.919771916	0.516210649	-0.833316246	1.50E-113	3.07E-113
CALHM1	0.461622325	0.183712603	-1.329262391	9.69E-87	1.72E-86
NCAPG	0.187502539	1.302461557	2.796258758	5.53E-180	1.71E-179
MELTF	1.794647553	1.072879019	-0.742213141	2.16E-122	4.64E-122
UPP1	4.443479627	2.522178444	-0.817019524	4.61E-194	1.59E-193
CEBPE	0.075528353	0.144807463	0.939045713	8.81E-33	1.15E-32
TRABD2B	0.222962838	0.110586217	-1.011631692	1.56E-73	2.57E-73
KLK10	0.807817467	0.084725528	-3.253160711	1.32E-230	6.59E-230
STPG1	2.497738309	0.824699286	-1.598682269	1.66E-255	1.28E-254
AC011530.1	0.243176389	0.040895621	-2.571984867	1.41E-53	2.07E-53
GLRA3	0.571720896	0.936175398	0.711467833	2.98E-07	3.23E-07
FRMD8	2.551879185	3.66240243	0.521230297	2.30E-237	1.26E-236
HELZ2	1.184319503	1.859688549	0.651002686	1.56E-109	3.13E-109
MINDY4	1.20892882	0.387319263	-1.642134145	2.27E-205	8.61E-205
SMIM32	0.8701099	0.606465727	-0.520771516	1.26E-24	1.55E-24
GRIP1	0.848178972	0.575544113	-0.559442206	1.79E-31	2.31E-31
WNT1	0.272947721	0.106204346	-1.361781853	7.82E-20	9.38E-20
RPRM	1.758843103	3.705948627	1.075216089	9.25E-125	2.02E-124
TNNT1	3.206009965	1.20739577	-1.408880258	3.98E-170	1.15E-169
CAMK1	4.658379769	2.778302436	-0.745624604	5.29E-239	2.97E-238
DEFA1	1.260287351	1.57E-05	-16.29371802	1.04E-266	1.10E-265
H6PD	1.882901657	3.245465086	0.785467586	1.14E-268	1.32E-267
GRAMD1C	2.320964269	1.523608441	-0.607232127	4.26E-89	7.64E-89
WFDC1	2.795959627	0.752282078	-1.893997903	4.06E-251	2.82E-250
KCNE4	1.282129748	1.92891182	0.589244926	1.68E-31	2.17E-31
PHYKPL	3.520237604	2.360003602	-0.576883747	2.62E-246	1.66E-245
NME1-NME2	3.115156827	1.833343192	-0.764827919	3.22E-183	1.01E-182
CBL	1.81721723	3.126750946	0.78293342	4.92E-260	4.23E-259
EVPL	0.306065596	0.051258824	-2.577968595	1.46E-219	6.33E-219
RDH12	0.655028163	0.360933946	-0.859822103	2.05E-85	3.60E-85
IL27RA	1.106033115	1.812049856	0.712228068	1.05E-159	2.83E-159
CENPH	1.059461252	2.324857641	1.133811553	7.46E-249	4.94E-248
PDE5A	1.563794318	1.057584999	-0.564277152	1.02E-126	2.26E-126
HEY2	1.846842121	3.482227128	0.914949764	6.03E-199	2.15E-198
PROSER2	0.596732699	0.319350391	-0.901944616	9.22E-121	1.97E-120
CYP2E1	2.455152868	0.585455502	-2.068181429	1.24E-264	1.22E-263
STARD5	1.307630627	0.15033173	-3.120733624	1.75E-268	2.01E-267
ASB2	0.702387665	0.310552739	-1.177429216	2.28E-62	3.51E-62
MZT2A	5.661181731	3.147932866	-0.846698463	1.45E-271	1.93E-270
RECQL5	3.577603715	2.496498286	-0.519087675	8.16E-251	5.62E-250
ZNF35	1.244164846	2.174793725	0.805700922	3.05E-273	4.64E-272
OGDHL	4.188948647	1.74228006	-1.265611652	2.18E-212	8.81E-212
NOX1	0.093782333	0.754705644	3.008525985	5.62E-284	9.39E-282
FARS2	2.047295038	3.112391069	0.604304319	1.31E-276	3.14E-275
JAKMIP3	2.273728064	1.146377135	-0.987977979	2.85E-177	8.60E-177
RFX4	2.783124327	4.166680537	0.582193134	9.68E-161	2.62E-160
NRAP	0.302130017	0.112216556	-1.428883985	4.50E-131	1.02E-130
ZFYVE28	3.515388985	1.547696696	-1.183561562	1.98E-257	1.60E-256
RCAN3	1.541210438	0.928095942	-0.731718006	1.37E-32	1.79E-32
ZNF451	2.945788398	1.945379512	-0.598602173	4.17E-268	4.70E-267
RNF24	2.421577652	3.479866592	0.523084732	1.24E-267	1.37E-266
VPS18	2.513143062	4.042180786	0.685641048	2.21E-278	7.44E-277
UQCRB	7.327658227	4.710998406	-0.637319372	7.20E-277	1.81E-275
PRRT1	5.292252528	2.92121949	-0.857311142	2.87E-238	1.59E-237
PCBP3	3.032913847	1.624175312	-0.900997153	1.71E-149	4.32E-149
MPLKIP	1.227654612	2.205435318	0.845158719	4.05E-282	3.04E-280
LIPJ	0.183069482	0.013774236	-3.7323471	1.74E-133	4.01E-133
EN1	0.158629681	0.786324334	2.309461768	6.48E-23	7.92E-23
WNK4	0.372042273	0.559139628	0.587742041	1.21E-52	1.76E-52
PXT1	0.169274255	0.070701997	-1.259539693	2.89E-96	5.39E-96
MRPL22	3.866037874	2.144332585	-0.850327087	8.37E-272	1.14E-270
SLC7A11	2.064961792	3.071113754	0.572646863	2.17E-99	4.13E-99
NCAN	3.715179094	6.722336939	0.855531097	8.26E-215	3.42E-214
GABRA3	1.792187661	2.727925579	0.606082576	2.72E-42	3.74E-42
C10orf90	1.93624647	1.237353624	-0.646004741	6.26E-53	9.15E-53
RMI2	0.957446012	1.458047614	0.606774789	1.42E-38	1.91E-38
GALNT16	3.231935096	2.232161529	-0.533956795	6.88E-123	1.49E-122
NLGN3	3.701396102	5.778499685	0.642625431	7.41E-246	4.65E-245
GDF9	0.631151912	0.925361011	0.552029026	3.84E-72	6.28E-72
USP18	1.245234408	2.038553982	0.711128815	6.13E-156	1.61E-155
ZNF850	0.258170922	0.546203506	1.081112056	3.26E-136	7.62E-136
KCNJ5	0.354602222	1.312003864	1.887498486	5.68E-195	1.97E-194
CRYBB1	0.431415334	1.793175877	2.055367635	7.41E-239	4.14E-238
CAPN3	4.960367269	1.301560675	-1.930204375	4.39E-271	5.72E-270
MEP1A	0.074105691	0.206928558	1.481476519	2.91E-33	3.80E-33
AC018630.2	0.748100661	0.237104581	-1.65770887	6.06E-218	2.58E-217
CLCA4	1.250306599	0.716551317	-0.80313998	1.18E-46	1.66E-46
ATAD3C	1.174077087	0.635782758	-0.884921338	7.70E-97	1.44E-96
CCDC188	0.861135598	1.230878039	0.515375487	9.19E-43	1.27E-42
CHORDC1	3.633959385	1.843663095	-0.978967249	1.49E-273	2.33E-272
SLC18A2	0.304103782	0.065095682	-2.223930009	0.000171762	0.00018081
ZNF180	1.15013876	1.686994059	0.552646966	1.87E-155	4.90E-155
BTBD16	0.910533558	0.355565039	-1.356598711	2.45E-77	4.12E-77
JMY	1.838303971	2.670477261	0.538722258	1.60E-171	4.66E-171
ISLR2	1.616605608	0.997431202	-0.696678518	2.32E-33	3.03E-33
MYH7	1.158019823	2.432443381	1.070746275	2.01E-115	4.16E-115
AKR1C2	2.218834651	0.419332655	-2.403635073	8.94E-254	6.62E-253
TMEM86B	2.5094788	1.021081551	-1.297289664	4.01E-258	3.30E-257
RGS20	3.234307417	1.900893711	-0.766778946	8.24E-103	1.60E-102
TPO	0.388175425	0.011020881	-5.138397353	1.03E-247	6.69E-247
PDE1C	2.446946887	1.364397921	-0.842718325	1.51E-109	3.03E-109
ABCA1	1.407197633	3.730619534	1.406590274	7.15E-256	5.56E-255
ANKRD1	0.361715285	0.159615607	-1.180252841	4.94E-130	1.11E-129
MCOLN2	0.219643495	0.342289545	0.640053457	9.75E-08	1.06E-07
MMUT	2.918717138	4.32095615	0.566016189	3.69E-279	1.48E-277
LHX5	0.302476884	0.769441804	1.346987323	2.29E-27	2.89E-27
GPR35	1.49589865	0.785511085	-0.929308894	1.51E-188	4.98E-188
TULP2	0.24311028	0.14700118	-0.725783163	3.73E-37	4.99E-37
DCDC1	0.330473234	0.155752216	-1.085280742	3.79E-49	5.44E-49
AC005832.4	1.034353741	0.024508023	-5.399331762	1.42E-140	3.40E-140
S100A12	1.196940113	0.492813537	-1.280237181	3.17E-66	5.00E-66
DLX6	1.022659611	0.497274293	-1.040212271	1.45E-19	1.74E-19
CREM	4.193673217	2.619994486	-0.678650672	5.03E-238	2.77E-237
CSPG4	1.959828703	4.181614186	1.093332396	1.75E-223	7.93E-223
CALML5	0.399290158	0.031820118	-3.649426423	3.41E-204	1.28E-203
BIN3	2.869153868	1.913074767	-0.584732081	8.23E-262	7.44E-261
B3GNT4	1.569366213	0.38253777	-2.03650794	2.21E-227	1.05E-226
RTN2	4.040163767	2.775848851	-0.541484761	1.28E-155	3.34E-155
LYZ	1.324629842	2.651437597	1.001185529	1.30E-65	2.05E-65
DDX21	2.232798635	3.900385661	0.804763634	9.13E-270	1.11E-268
SAP30	2.993362054	4.384094572	0.550512133	6.74E-250	4.56E-249
AC010522.1	0.554195994	0.156559105	-1.823688867	4.02E-149	1.01E-148
CCDC167	3.432734087	5.649232528	0.71869678	2.34E-279	9.82E-278
NPPB	0.612567349	0.146802019	-2.06099666	1.23E-114	2.53E-114
FOCAD	2.959148194	2.087412267	-0.503466385	4.71E-151	1.20E-150
ICA1	3.495734278	1.929283256	-0.857530551	6.66E-203	2.46E-202
CDC14C	0.049329839	0.191966606	1.960322864	3.06E-45	4.30E-45
WIF1	3.224894412	1.069957742	-1.591698107	2.77E-129	6.22E-129
FGFR4	1.073845319	0.61476658	-0.804675552	7.95E-67	1.26E-66
TRIM25	2.310704877	3.343120171	0.532862204	4.42E-205	1.68E-204
WDR36	1.450338079	2.414615241	0.735404083	4.75E-270	5.88E-269
MBOAT1	0.565195474	0.830272225	0.554834524	1.78E-49	2.55E-49
CRB3	0.344627797	0.15554634	-1.147694617	1.85E-128	4.14E-128
XPO4	1.329675014	2.12846639	0.67874063	1.16E-211	4.65E-211
ZGRF1	1.319970613	0.866783488	-0.606762235	9.00E-100	1.71E-99
CXorf38	1.713683597	2.533174764	0.563845847	1.38E-251	9.70E-251
C8orf76	2.807917712	1.971709102	-0.510053939	2.47E-204	9.29E-204
DDR1	5.072380553	7.364852861	0.537993715	7.50E-248	4.88E-247
SPI1	2.145113069	4.046265343	0.915537236	6.50E-182	2.03E-181
PGBD4	0.637343033	1.272432318	0.99744694	4.91E-243	2.93E-242
ATOH7	0.886501786	0.477127989	-0.89374722	2.75E-67	4.37E-67
ZNF425	1.26404493	2.347465185	0.893056017	9.52E-253	6.85E-252
BPI	0.648256861	0.140062098	-2.210498967	1.00E-155	2.62E-155
NBPF9	2.431819096	1.229997381	-0.983380666	5.16E-260	4.44E-259
PRB2	0.874832075	0.02902277	-4.913749008	3.58E-151	9.12E-151
ZNF487	2.216775848	1.129260981	-0.973083955	3.43E-261	3.05E-260
FBXO28	2.225559201	3.295097757	0.566153389	3.01E-272	4.24E-271
TTPAL	1.56409599	2.6783758	0.776029343	6.04E-274	9.74E-273
NRK	0.256320596	0.021095858	-3.602917706	1.03E-105	2.02E-105
SLPI	1.058027489	3.061573536	1.532896225	1.70E-186	5.49E-186
ITGB3BP	2.463532434	1.618563758	-0.606014269	2.32E-163	6.40E-163
TOR4A	0.58928986	1.511268402	1.358710561	5.21E-215	2.16E-214
HAUS7	4.20633264	0.978028366	-2.104614731	5.95E-275	1.07E-273
CRH	1.213825452	0.443998135	-1.450935456	2.51E-43	3.48E-43
KLHL10	0.158936258	0.049562225	-1.68113542	8.08E-115	1.67E-114
CD164L2	0.24633692	0.01878698	-3.712827788	1.83E-157	4.84E-157
TIMP4	2.29855656	5.856595153	1.349334003	1.01E-246	6.41E-246
RBM12	2.378037415	3.920959417	0.721435296	9.15E-273	1.35E-271
RBM43	0.831110518	2.071594462	1.317629367	1.27E-270	1.61E-269
WDR90	3.22221945	1.697280869	-0.924829429	3.32E-230	1.65E-229
IGDCC4	1.461442483	2.715901172	0.894037932	7.33E-158	1.95E-157
ZFHX2	1.602312085	1.038755135	-0.625299563	1.89E-102	3.66E-102
ANXA3	2.548268315	0.599992179	-2.08650159	6.73E-251	4.65E-250
HS3ST3A1	0.129091677	0.41000664	1.667251282	4.06E-26	5.08E-26
NPIPB3	5.326354439	0.409606792	-3.700836893	1.74E-276	4.09E-275
SAYSD1	2.202948977	3.234268247	0.554003259	1.62E-271	2.16E-270
F2RL2	0.178244112	0.545394578	1.613445938	7.48E-54	1.10E-53
SLA	1.380359343	2.389281808	0.791533139	5.24E-107	1.04E-106
TMPRSS9	0.228537067	0.403108816	0.818741158	5.21E-09	5.75E-09
TBC1D3B	1.660299609	0.029264486	-5.826148855	1.42E-271	1.89E-270
RASD2	3.45024506	2.046038739	-0.753865374	1.14E-73	1.88E-73
PRRT2	5.551507995	3.444870963	-0.68842977	6.22E-161	1.69E-160
RPS10-NUDT3	2.719590655	0.384707805	-2.821554512	2.76E-243	1.65E-242
TONSL	0.974497902	1.520114419	0.641448934	2.61E-86	4.61E-86
IL10RA	1.250123601	2.126478239	0.766395348	4.43E-93	8.13E-93
FATE1	0.175142606	0.100076118	-0.807432348	5.23E-12	5.93E-12
FAHD2B	4.249298906	2.086538978	-1.026112959	5.11E-264	4.95E-263
BDH1	4.416471741	1.650660132	-1.419851178	7.84E-277	1.96E-275
LRIG1	4.254553726	6.697398185	0.654592933	8.34E-230	4.12E-229
NR5A2	0.074111641	0.298370114	2.009330962	6.62E-77	1.11E-76
NOTCH2	2.056943982	3.799928882	0.885469914	2.08E-227	9.91E-227
RECQL	1.774179275	2.741523437	0.62782601	9.36E-202	3.43E-201
PAQR3	2.967784718	1.97756319	-0.585662649	4.99E-234	2.61E-233
DPYSL3	4.238439156	7.476927038	0.818912378	4.71E-276	9.98E-275
CXCL8	0.981195277	1.645443866	0.745864616	1.56E-10	1.75E-10
MICOS10	6.211712432	2.667719212	-1.219384217	4.74E-279	1.86E-277
SERPINI1	5.574035284	3.880342637	-0.522538086	8.00E-96	1.49E-95
UBE2J1	2.930720296	4.490642202	0.615666492	6.06E-284	1.00E-281
EOMES	0.646624978	0.081220183	-2.993019047	4.64E-51	6.73E-51
AC011511.1	1.182207124	0.512286773	-1.20645927	2.09E-174	6.19E-174
TNFAIP8L3	1.617706719	2.81721507	0.800319626	4.44E-119	9.40E-119
SPDEF	0.599078005	0.262504964	-1.190399159	2.81E-114	5.76E-114
KIAA1324	1.817332993	0.835569358	-1.120991299	1.23E-121	2.64E-121
NTN5	1.003520093	0.522223117	-0.942331277	8.47E-127	1.87E-126
REM2	1.003933657	0.472547383	-1.087133031	4.12E-90	7.43E-90
VCAM1	1.023477255	3.009949894	1.55626043	5.41E-163	1.49E-162
POPDC3	2.120701544	1.169509606	-0.858637886	2.18E-77	3.66E-77
COL19A1	0.331620793	0.071884986	-2.20577209	5.88E-136	1.37E-135
PNMA6A	3.230575242	2.10208518	-0.619969946	1.37E-113	2.80E-113
TCTE1	1.035175378	0.591684645	-0.806974846	3.24E-67	5.16E-67
SLC35D3	0.504852309	0.13073984	-1.94916256	5.54E-18	6.56E-18
SORBS2	3.319389005	1.361642165	-1.285570094	1.25E-255	9.65E-255
ZNF486	0.563126539	1.625331566	1.529203009	1.96E-271	2.59E-270
TRMT44	2.059536626	1.244368171	-0.726906385	4.09E-242	2.41E-241
PRPH2	0.728165424	0.423528384	-0.781807579	9.79E-83	1.70E-82
PSKH1	2.488541996	4.084444613	0.714839186	9.93E-275	1.73E-273
CFB	2.455518364	0.493390306	-2.315226335	2.61E-261	2.33E-260
ANAPC1	2.031972591	1.247293503	-0.704079953	5.50E-255	4.20E-254
ASGR1	2.420096628	1.704242626	-0.505933911	1.38E-69	2.22E-69
TNPO3	2.885189176	4.535358089	0.652550547	7.46E-281	4.25E-279
NDUFA3	7.086479564	4.582707567	-0.628868873	2.38E-272	3.38E-271
CPT2	1.981918509	3.201599978	0.691895418	2.42E-257	1.95E-256
MAFK	3.673456946	2.514589582	-0.546815416	9.17E-139	2.17E-138
GPR6	1.173909561	0.24547702	-2.257661387	4.84E-86	8.52E-86
GCK	1.996554051	0.900739983	-1.148329522	3.63E-169	1.04E-168
SNRNP35	3.874501379	2.45838355	-0.656300639	3.84E-267	4.14E-266
DCAF7	3.304622825	5.302532271	0.682195878	1.21E-283	1.69E-281
LRRC32	2.737807255	1.861357299	-0.556665866	2.14E-66	3.38E-66
EHD4	1.463919241	2.352610797	0.684426701	4.02E-123	8.72E-123
HBZ	0.306437733	0.090326648	-1.762370376	4.63E-115	9.56E-115
ZMYND10	2.166299228	1.413191747	-0.616275305	2.08E-88	3.72E-88
CENPE	0.200585854	0.697885171	1.79876981	3.51E-103	6.81E-103
EIF2AK2	2.198630551	3.631740346	0.72405586	5.46E-274	8.87E-273
KRT6A	0.437874075	0.143959833	-1.604849703	8.56E-156	2.24E-155
INKA1	1.55933751	2.744729114	0.815730547	3.19E-203	1.19E-202
GPR68	0.979830702	0.597992133	-0.712405991	1.28E-43	1.78E-43
TMEM232	1.24452284	0.583369856	-1.093109962	1.72E-176	5.18E-176
ABCC1	1.436154249	2.283581066	0.669087297	2.85E-187	9.29E-187
AHSG	0.114006497	0.192646494	0.756839889	7.33E-08	8.00E-08
STAT1	3.368388202	4.82013944	0.517016466	2.53E-228	1.23E-227
AC015813.2	2.813987786	0.046165003	-5.929672686	1.84E-279	7.92E-278
C1orf87	0.763775819	0.173020951	-2.142202501	3.05E-54	4.50E-54
METTL22	3.061524804	1.548739078	-0.983156263	4.02E-273	6.09E-272
HSPA1L	1.294413699	1.962554084	0.600433631	4.68E-154	1.21E-153
RILP	2.881440694	1.889653757	-0.608668414	6.17E-180	1.90E-179
STRA6	0.259882788	0.465875839	0.842084425	3.77E-16	4.41E-16
ATP2A3	1.561252327	0.739006264	-1.079045224	3.95E-117	8.25E-117
ECE2	3.71936663	2.120072562	-0.810943322	5.15E-186	1.66E-185
GPR45	0.373548342	0.887366617	1.248235321	4.27E-67	6.79E-67
HCFC2	1.637593119	2.580166028	0.655886957	3.44E-243	2.06E-242
CMTM3	2.159129878	4.496926944	1.058489418	2.08E-263	1.96E-262
NKX3-2	0.024997506	0.30410908	3.604732843	5.38E-125	1.18E-124
NEK2	0.31181588	1.231171393	1.981265307	1.09E-125	2.40E-125
NOMO3	3.375342265	0.776630588	-2.119733367	5.35E-276	1.12E-274
CTHRC1	0.983593675	1.523721183	0.631464573	9.46E-06	1.01E-05
AOC2	0.899121015	0.632012338	-0.508562581	1.65E-56	2.47E-56
FOXD1	0.717003231	1.892855642	1.400512864	1.75E-124	3.83E-124
SCN2B	3.423332263	2.318098251	-0.56245961	9.03E-79	1.53E-78
GLT1D1	2.478774955	1.210294397	-1.03426928	2.82E-121	6.05E-121
CRIP1	2.995978008	0.347656298	-3.107293404	3.61E-269	4.26E-268
POLR1D	4.796245723	2.847670366	-0.752123417	4.16E-278	1.32E-276
TENT5B	0.38541671	0.884992398	1.19924594	1.12E-27	1.42E-27
CCDC91	3.482406022	2.322029447	-0.584698152	6.69E-237	3.63E-236
ANO4	2.103572757	1.147998187	-0.873721354	6.32E-123	1.37E-122
CRIP3	2.855032493	1.186763622	-1.266474555	6.27E-230	3.10E-229
PTS	4.25900099	2.765388813	-0.623032728	9.76E-265	9.66E-264
IQANK1	0.440462536	0.160364834	-1.457661505	1.37E-103	2.65E-103
AC092143.1	0.310954218	0.007796827	-5.317671292	4.45E-35	5.88E-35
TREML1	0.608026011	1.221309744	1.00622419	6.35E-100	1.21E-99
RAC2	1.225449021	2.102955762	0.779108032	1.78E-79	3.02E-79
TNFAIP3	1.058283399	1.934964216	0.870580866	1.24E-134	2.88E-134
SRFBP1	1.03585645	2.167265835	1.065052037	4.99E-269	5.85E-268
ZFHX3	0.799175559	1.552886272	0.958367808	5.62E-209	2.21E-208
PBK	0.10058338	2.395473322	4.5738469	1.38E-258	1.14E-257
PABPC4L	0.108858091	0.234845027	1.109260405	9.68E-34	1.27E-33
SLC30A7	1.084548902	1.879044811	0.792904368	1.23E-218	5.29E-218
PXDN	1.468496223	2.79860045	0.930365976	4.82E-155	1.26E-154
ZNF23	2.918033644	0.4670836	-2.643243821	5.08E-277	1.32E-275
MARVELD3	0.289233775	0.978451182	1.758263842	1.30E-68	2.08E-68
LY86	1.436731581	3.880935361	1.433613851	2.03E-222	9.10E-222
GASK1A	1.546174534	2.238675737	0.533942393	8.16E-77	1.37E-76
ERVW-1	0.221678089	0.068608312	-1.692010908	2.88E-139	6.83E-139
SPNS1	3.380588404	1.06219445	-1.670226479	3.48E-274	5.78E-273
FUT7	0.307686044	0.111409025	-1.465592902	1.17E-73	1.92E-73
RSPH10B2	0.403125919	0.017515987	-4.524486391	3.39E-240	1.94E-239
CORO1C	3.748964108	5.601259289	0.5792592	8.40E-277	2.07E-275
TSSK6	0.634384108	1.382499702	1.123850634	1.36E-237	7.45E-237
AKR1C1	2.754851915	1.17178232	-1.233270182	2.63E-181	8.19E-181
APEX2	1.618113623	3.140124081	0.956508651	4.20E-285	1.63E-282
ZBTB33	1.950657845	3.588416663	0.879386672	7.84E-283	7.42E-281
TMEM164	2.127128335	3.19089465	0.585053901	1.24E-219	5.39E-219
TP53INP1	1.326820537	3.084980796	1.21728826	6.80E-274	1.09E-272
CREB3L3	0.28780657	0.056712728	-2.343355057	2.60E-154	6.75E-154
BMP7	3.164044519	4.940594475	0.642914745	3.49E-216	1.46E-215
ACAP1	2.663268252	0.964365993	-1.465545067	1.08E-259	9.16E-259
SRXN1	3.349596545	0.7303265	-2.197373851	5.52E-278	1.71E-276
RBM4	5.049092393	2.396265742	-1.075236168	9.67E-276	1.93E-274
DENND2C	0.58154391	0.360805449	-0.688667002	2.55E-125	5.60E-125
MOB1A	2.747559223	4.100572143	0.577674641	2.27E-258	1.87E-257
P3H3	3.242005371	2.291896728	-0.500344443	5.62E-94	1.04E-93
ANKRD61	0.180110239	0.457891386	1.346125225	9.50E-172	2.77E-171
FBLN7	1.442855256	0.952378751	-0.599319242	7.24E-41	9.89E-41
EPB41L4B	2.128656826	1.153739161	-0.883626289	2.05E-106	4.05E-106
ACE2	0.140819471	0.089029962	-0.661483992	2.35E-39	3.19E-39
SP6	0.203777649	0.414892573	1.025742008	6.19E-80	1.05E-79
PTPRCAP	0.997883655	0	#NAME?	2.48E-288	1.58E-285
IL9	0.020364223	0.523584566	4.684313907	4.48E-177	1.35E-176
FAM184A	3.093070167	1.729787063	-0.838445108	8.61E-253	6.20E-252
BRCA2	0.17955739	0.426538355	1.248230447	2.26E-79	3.83E-79
VIPR1	2.80209674	0.750883321	-1.899846113	2.39E-208	9.33E-208
P2RY12	1.838345783	4.571079807	1.314126852	2.43E-196	8.53E-196
SPTSSA	2.945874747	4.694085178	0.67214793	1.06E-275	2.10E-274
RASSF2	4.426336763	6.52175597	0.559147242	7.70E-175	2.29E-174
MEF2B	0.788664688	0.408072989	-0.95058483	6.68E-124	1.45E-123
FPR3	0.224495759	1.638827752	2.867904133	3.45E-191	1.16E-190
GAS2L3	0.224953753	0.900397847	2.000934169	2.44E-112	4.96E-112
FKTN	1.793507536	2.549956811	0.507689005	1.01E-225	4.73E-225
SALL1	2.370243363	4.430250868	0.902353201	1.37E-233	7.11E-233
CA4	3.333395729	2.203303974	-0.597324052	3.17E-53	4.65E-53
XXYLT1	1.699579044	2.536379754	0.577593306	2.82E-238	1.56E-237
FREM2	0.210017132	1.018512248	2.277884402	7.01E-133	1.61E-132
RNASEH2B	3.291548511	2.115650731	-0.637664985	8.01E-247	5.10E-246
TMPRSS3	0.981746858	0.194553609	-2.335183336	1.36E-165	3.80E-165
ADNP2	1.682103216	2.900740684	0.786155095	9.51E-261	8.33E-260
ZCCHC8	2.985878477	1.887477985	-0.661695633	3.65E-257	2.94E-256
GLYCTK	1.23826266	1.856405059	0.584194163	4.28E-142	1.04E-141
DDR2	1.77820898	2.666188846	0.584354086	1.06E-70	1.71E-70
SUSD1	1.558778004	2.267399507	0.540623132	1.58E-88	2.83E-88
KLK7	1.375559616	0.472284385	-1.542290926	6.12E-88	1.09E-87
KLHL9	2.120886016	3.516216307	0.729356736	4.53E-201	1.65E-200
CCDC18	1.122105252	0.706325103	-0.667803729	1.06E-107	2.11E-107
LNPK	2.119316921	3.231526231	0.608616359	8.83E-247	5.62E-246
C6orf141	1.720053863	0.600463113	-1.518306217	6.29E-80	1.07E-79
ASAP3	2.712117211	3.898533455	0.523511985	4.77E-135	1.11E-134
NMRK1	3.64758712	2.14631669	-0.765079475	1.95E-253	1.43E-252
DACH2	1.49486361	0.977150541	-0.613361112	1.13E-24	1.39E-24
HTR1D	0.610904359	0.374904201	-0.704424544	1.25E-10	1.41E-10
LTK	0.86596293	0.42299855	-1.03365255	6.00E-69	9.63E-69
DGKE	1.884607756	0.703660471	-1.421312912	1.63E-212	6.61E-212
EPHA7	1.324927619	0.647765462	-1.032370094	3.90E-97	7.31E-97
SENP1	1.252476312	1.983689855	0.663403163	2.85E-228	1.38E-227
RAD18	0.852640123	1.707590732	1.001953386	2.23E-229	1.09E-228
LGALS8	3.661316242	1.953441412	-0.906344404	8.27E-277	2.05E-275
IRF2BPL	2.965392337	4.295738315	0.534683117	4.37E-255	3.34E-254
ZCCHC12	3.57826281	1.80451084	-0.987651542	2.72E-123	5.90E-123
FOXG1	2.163578106	3.68969972	0.770084206	9.65E-83	1.67E-82
FKBP10	3.140255667	4.89614869	0.640765349	1.43E-179	4.39E-179
NEMP1	1.325449344	2.639432085	0.99374601	2.22E-269	2.65E-268
GOLGA8Q	0.416914184	0.012394489	-5.071979751	3.10E-235	1.64E-234
CAMKK1	3.969129918	2.118568833	-0.905732783	3.92E-148	9.81E-148
TIAF1	2.116704822	1.207708143	-0.809548246	7.81E-176	2.34E-175
C1QTNF4	4.034913864	1.931760993	-1.062621268	4.41E-190	1.47E-189
ADAMTS12	0.281045436	0.636445325	1.179233199	4.12E-90	7.43E-90
SLC22A15	1.97061211	1.134732766	-0.796291251	3.09E-125	6.78E-125
PROC	0.623923738	0.272821595	-1.193411855	3.48E-133	8.00E-133
NDUFA9	4.329545705	2.616848721	-0.726385127	6.14E-270	7.54E-269
RRP9	2.570798142	4.361819967	0.76271389	3.85E-284	7.13E-282
CAMKK2	5.048858864	3.541562353	-0.511571406	1.58E-91	2.88E-91
PLAGL2	1.302883781	2.447960241	0.909871727	1.52E-277	4.33E-276
WSCD2	3.022773006	1.05519661	-1.518360809	2.95E-144	7.23E-144
BCL11A	3.12816975	0.864018702	-1.856184357	1.12E-166	3.16E-166
SMAD6	1.494539487	0.819384632	-0.867088275	1.00E-107	1.99E-107
RRAGD	3.033111016	4.374833663	0.528429861	6.79E-213	2.76E-212
ATRIP	1.42072755	0.053895696	-4.720316053	1.42E-279	6.26E-278
TNNI1	0.43968625	0.008056466	-5.770183436	1.24E-225	5.78E-225
LIPE	3.610555417	2.361172903	-0.612717095	7.45E-135	1.73E-134
HGS	5.535164947	3.883325581	-0.511333641	1.78E-277	4.99E-276
PVRIG	1.144497797	0.482026813	-1.24752938	4.65E-124	1.01E-123
TMPRSS4	0.183817917	0.008457415	-4.441916755	1.35E-63	2.10E-63
S100A3	0.475787469	1.578300412	1.729982653	9.99E-100	1.90E-99
P2RX2	0.381604698	0.191484844	-0.994848727	9.02E-07	9.75E-07
KATNA1	2.180774753	3.134455758	0.523374202	6.07E-250	4.12E-249
PPFIBP2	2.938151278	1.96524465	-0.580199756	6.84E-162	1.87E-161
IZUMO1	0.48917294	0.20670281	-1.2427866	6.09E-68	9.71E-68
SDR39U1	5.290873763	2.930078486	-0.852566687	1.00E-274	1.75E-273
MYOZ2	0.23810622	0.531584219	1.158692972	5.51E-26	6.88E-26
SLC7A1	2.656450089	4.420575393	0.73473456	5.57E-251	3.86E-250
DLGAP5	0.041889698	1.146236588	4.774165546	1.38E-230	6.90E-230
MOB3A	2.737843494	4.14571249	0.598580088	2.32E-280	1.19E-278
GALR3	0.164164403	0.249092675	0.601541267	2.12E-10	2.37E-10
CHRNA2	0.69908225	0.294465878	-1.247361737	1.16E-69	1.86E-69
RCC1	1.574286222	2.967071684	0.914341921	2.25E-221	9.96E-221
ZKSCAN3	0.762250869	1.486642803	0.963720256	3.76E-268	4.26E-267
ODF2L	3.162768852	1.226258926	-1.366924483	8.82E-278	2.64E-276
CTSW	0.368842538	0.628844361	0.769697945	1.63E-29	2.08E-29
LANCL2	3.230698675	4.610950858	0.513218092	3.32E-224	1.52E-223
TEKT2	1.016972937	1.442677734	0.504467778	2.42E-53	3.55E-53
PDIA4	3.053368922	5.561966697	0.865193193	7.12E-269	8.31E-268
PPFIA3	4.620258943	2.640630739	-0.807091138	1.24E-225	5.75E-225
MS4A4E	0.101579646	0.373456303	1.878328096	2.93E-64	4.57E-64
TCF7L1	1.845461279	3.478915092	0.914656001	1.09E-242	6.49E-242
JSRP1	0.610072691	0.249914984	-1.287543749	2.83E-182	8.86E-182
C1QTNF9	0.160037719	0.071959148	-1.153161956	2.26E-49	3.24E-49
FHIT	2.701015468	1.527697128	-0.82214335	1.40E-179	4.30E-179
CASS4	0.503095736	0.837619755	0.735462506	3.27E-69	5.26E-69
HOXA1	0.046971591	0.332393282	2.823030867	7.16E-114	1.47E-113
TEPSIN	3.165670548	1.945679021	-0.702237393	1.88E-246	1.19E-245
EGFL8	3.727703748	1.257850095	-1.56732721	2.96E-275	5.56E-274
AC005020.2	0.20953079	0.329291608	0.652203485	7.99E-26	9.97E-26
CDH7	0.781450785	0.254916923	-1.616127866	2.07E-100	3.97E-100
SMG6	3.825676974	2.583154926	-0.566580891	2.98E-274	5.00E-273
PCDHA4	0.644875278	0.361222147	-0.836133812	2.97E-61	4.55E-61
CBWD3	3.327244008	0.141815889	-4.552236583	2.91E-276	6.50E-275
AC011499.1	0.089662033	0.167288989	0.899773372	4.63E-58	6.98E-58
RELB	1.348494199	2.197560462	0.704553544	1.80E-122	3.88E-122
RACGAP1	1.982429502	3.097237659	0.643712527	3.53E-201	1.29E-200
F2RL3	0.147013692	0.317312579	1.109954189	7.24E-21	8.74E-21
ILDR2	1.616911775	2.555622227	0.66043363	6.52E-118	1.37E-117
DNLZ	3.140654167	0.24485852	-3.681044787	2.43E-276	5.53E-275
ACVR1C	0.905601683	0.530516252	-0.771479691	1.79E-58	2.71E-58
C2orf66	0.274634775	0.405718603	0.56296514	2.62E-05	2.79E-05
ADAD2	0.867972529	0.418424892	-1.052680705	7.25E-49	1.04E-48
ITIH2	0.614468236	1.014774384	0.723748669	6.33E-36	8.41E-36
FCGBP	0.664566722	3.17810209	2.257679512	2.05E-202	7.56E-202
LUZP2	1.873874834	3.406568114	0.862294463	1.42E-85	2.49E-85
LRCH2	1.504146056	2.467730989	0.71424047	5.43E-210	2.15E-209
PLIN4	1.463226928	0.660610487	-1.147281754	4.20E-134	9.69E-134
SLC25A48	3.109362513	2.112931451	-0.557372863	5.49E-51	7.96E-51
MIDN	3.5190437	5.540890415	0.654934405	1.25E-258	1.04E-257
LYZL4	0.177842777	0.058758237	-1.597739374	1.13E-20	1.37E-20
TTK	0.131406663	1.041878079	2.987076124	4.94E-187	1.61E-186
APOBEC2	0.12305072	0.180272207	0.550923898	3.61E-31	4.66E-31
APOM	1.568960966	2.270987923	0.533510573	1.83E-126	4.05E-126
CHMP6	2.888099784	4.18723095	0.535875905	2.88E-279	1.18E-277
MPO	0.584133718	0.212959877	-1.455717023	4.66E-152	1.19E-151
PTPDC1	2.173219071	1.48732341	-0.547115225	7.96E-118	1.67E-117
ZNF616	1.004588854	1.839158092	0.872440324	3.40E-256	2.67E-255
GADD45G	3.228873928	5.210820622	0.690479481	1.91E-155	4.98E-155
ACVR2B	1.106848248	1.593482356	0.525725607	4.16E-65	6.52E-65
ARL17B	1.500461383	0.308208097	-2.283429522	1.01E-270	1.29E-269
PTX3	0.568530838	1.882572546	1.72739495	1.69E-112	3.44E-112
MMP15	1.684632435	3.379598793	1.00441814	5.58E-237	3.02E-236
IPO4	1.876771176	0.816387056	-1.200927549	3.59E-257	2.89E-256
TRPV5	0.254129872	0.036253373	-2.809378819	1.02E-172	3.00E-172
PCDHGB4	0.523396621	0.335236021	-0.642727436	8.13E-187	2.64E-186
BSCL2	7.012752207	2.082954362	-1.751349522	1.59E-279	6.91E-278
NPW	0.24413517	0.561880207	1.202582434	5.20E-49	7.44E-49
TLR6	0.289341576	0.825368175	1.512264169	3.53E-153	9.09E-153
EXOC2	2.538834679	3.722822655	0.552230438	1.28E-267	1.41E-266
CADPS2	3.243661718	2.119219147	-0.614090585	2.96E-44	4.12E-44
USP50	0.165326365	0.015819384	-3.385551473	1.37E-64	2.15E-64
RAB11FIP1	0.459987043	0.238286244	-0.948897553	2.03E-108	4.04E-108
KCNIP4	3.387677593	1.983558548	-0.772205597	9.38E-134	2.16E-133
VPS37D	2.299207341	3.442547918	0.582340163	7.62E-223	3.42E-222
NACA2	0.157278523	0.571611091	1.861712227	7.47E-131	1.70E-130
DYNC1I1	4.164762949	2.617270279	-0.670171467	1.32E-136	3.09E-136
PROCR	1.284117917	2.772908769	1.110622464	8.10E-223	3.64E-222
RASSF7	3.112231394	1.622318847	-0.939891937	1.35E-194	4.69E-194
GOLGA6L10	0.68627571	0.174770479	-1.97332678	1.34E-231	6.77E-231
GAL3ST2	0.181692784	0.46056761	1.341911833	1.50E-79	2.55E-79
ZC3HC1	2.292167687	3.571500294	0.63981765	4.88E-284	8.37E-282
SP110	1.930191436	1.012445999	-0.93089898	9.25E-142	2.23E-141
NTN3	0.195698988	0.461144372	1.236582196	3.64E-81	6.25E-81
TEN1-CDK3	0.944940512	0.658892622	-0.520180136	1.92E-55	2.86E-55
TTC29	0.298111238	0.204262082	-0.545429348	9.88E-09	1.09E-08
FAM120C	1.947644403	3.07530739	0.659000324	7.16E-260	6.13E-259
PCK1	0.561018301	0.07711205	-2.863019605	1.12E-215	4.68E-215
KLHL33	0.147553297	0.086232615	-0.774930611	3.20E-28	4.05E-28
THPO	1.275264267	0.813623119	-0.648363662	1.38E-34	1.82E-34
LRGUK	0.183075033	0.387728009	1.082609903	1.44E-39	1.95E-39
SMIM22	1.025294429	0.214803583	-2.254948301	1.17E-212	4.73E-212
SNX15	3.456417486	0.41395428	-3.061734146	8.71E-276	1.75E-274
DPEP1	0.178368251	0.893213019	2.324145436	2.31E-50	3.34E-50
ITPR1	3.74495156	1.794108289	-1.061680087	4.60E-179	1.41E-178
ABCB4	0.337014402	0.551634497	0.710902437	5.24E-56	7.81E-56
TRMT5	1.353835633	2.969272976	1.133057137	2.29E-284	5.32E-282
ASF1A	2.901326831	4.266600067	0.556374062	1.82E-262	1.67E-261
GRID2	1.178379164	2.018206152	0.776269722	1.75E-72	2.87E-72
CD248	1.182222932	2.360342461	0.997494085	4.49E-78	7.56E-78
CCDC74B	1.96757396	1.382597217	-0.50903694	6.85E-68	1.09E-67
PBDC1	2.820457849	4.361883616	0.6290219	9.31E-279	3.37E-277
P2RX4	2.769701151	1.880047041	-0.558961558	3.28E-141	7.89E-141
SNX7	2.075549009	3.865798406	0.897273407	1.24E-249	8.36E-249
TNPO1	2.339244761	3.986345824	0.76902405	3.57E-280	1.75E-278
SLC35F6	2.535666656	4.288406185	0.758076461	4.44E-284	8.01E-282
FIBIN	2.411114413	5.319389771	1.14156064	1.05E-228	5.10E-228
RAP1GAP	5.507416306	3.748216102	-0.555171533	1.55E-160	4.20E-160
WNT7A	0.998021664	1.522089175	0.608909848	2.70E-49	3.87E-49
EHMT1	3.523553771	2.390321487	-0.559826564	3.50E-258	2.88E-257
FBP1	0.660184179	1.983314861	1.58697326	8.74E-197	3.07E-196
TNFRSF14	3.376621741	1.961434097	-0.783671711	1.64E-187	5.37E-187
C1orf56	1.486941243	2.726560333	0.87473444	7.39E-281	4.24E-279
NRROS	0.73311975	1.978179528	1.432052585	1.68E-233	8.72E-233
CCL28	0.606241612	0.16820244	-1.849694248	1.18E-153	3.04E-153
BICDL2	0.217270078	0.038006494	-2.515171661	4.90E-156	1.29E-155
AGAP4	3.330884606	0.949959717	-1.809967132	3.59E-276	7.78E-275
TSPAN32	0.396740092	0.639095101	0.687836435	5.79E-49	8.29E-49
CRNN	0.273596645	0.005390294	-5.665542685	6.65E-160	1.79E-159
NEFL	4.825094547	3.039705983	-0.666625427	1.07E-66	1.69E-66
FAM156A	3.228236704	0.146781221	-4.459007056	6.99E-278	2.13E-276
ZNF75A	3.08917597	1.973864657	-0.646198983	3.30E-266	3.42E-265
CCN5	0.735271494	0.183890794	-1.999427797	6.61E-198	2.34E-197
LRTM2	2.184458441	1.146189186	-0.930430469	1.44E-60	2.20E-60
N4BP2L1	3.958827116	2.503177157	-0.661312667	1.61E-265	1.63E-264
SP8	0.147356044	0.420974632	1.514427062	4.19E-13	4.80E-13
PRSS53	1.303943101	0.529440915	-1.300339322	2.27E-174	6.71E-174
ANO6	1.67335271	3.501497487	1.065230483	7.36E-253	5.31E-252
PITX1	0.112509643	0.59197516	2.395487979	3.60E-21	4.36E-21
FABP5	5.30870103	2.586380806	-1.037424189	6.38E-154	1.65E-153
ALS2CL	2.3670662	0.579946268	-2.029108909	1.91E-253	1.39E-252
TMSB15A	0.535482831	2.810432728	2.391880057	6.70E-217	2.83E-216
RIMBP2	2.301121606	1.111341346	-1.050035221	3.07E-93	5.64E-93
GRIP2	1.447215263	0.503177502	-1.524140206	1.69E-159	4.53E-159
PRMT8	2.438925711	0.73292167	-1.73451489	4.85E-164	1.34E-163
OXTR	1.199037142	1.920388827	0.679522098	4.28E-45	6.00E-45
IFIT5	2.16645796	3.568842994	0.720118192	1.92E-269	2.30E-268
CYP7B1	0.74141417	1.160999582	0.647015858	5.48E-34	7.20E-34
FAM92B	0.5920839	0.132450352	-2.160349941	1.19E-69	1.91E-69
ISY1-RAB43	1.591152359	0.010110907	-7.298015784	7.43E-277	1.86E-275
NPIPB15	2.162009038	1.042119735	-1.052851508	1.01E-98	1.92E-98
FAM24B	1.708997574	0.859335535	-0.99185689	3.04E-190	1.02E-189
IPMK	1.016868249	1.843149886	0.858040629	5.73E-199	2.05E-198
UBTD2	2.450515598	3.784554725	0.627038239	7.28E-193	2.49E-192
TP53TG3	0.179610863	0.000610199	-8.20137831	5.10E-136	1.19E-135
ANK1	2.118000143	1.243777655	-0.767974082	1.75E-36	2.32E-36
UGGT1	1.751297385	3.029839365	0.790817222	4.00E-280	1.93E-278
ZKSCAN8	1.922181641	3.2658276	0.764703961	6.90E-250	4.67E-249
GTF2E1	1.500458362	2.515756714	0.745589129	2.11E-280	1.10E-278
DRD2	1.91812691	0.815038752	-1.234757617	2.93E-37	3.92E-37
HSPA5	5.010955632	7.186239983	0.520151351	2.62E-261	2.34E-260
SCGB3A1	0.737254865	0.259361376	-1.507199789	8.75E-88	1.56E-87
MFSD4A	3.289048101	2.014636925	-0.707150246	1.80E-107	3.57E-107
TMEM240	4.087767016	2.677803896	-0.61026266	2.38E-184	7.57E-184
MLPH	0.642140682	0.133911071	-2.261614162	8.91E-215	3.68E-214
ACSM1	0.246858455	0.038470363	-2.68186472	1.34E-200	4.88E-200
ZNF69	0.888816587	1.361243849	0.614967885	4.27E-151	1.09E-150
MYBPH	0.317518431	0.761564925	1.262126695	1.24E-32	1.61E-32
TRRAP	2.09741977	3.318567924	0.661945178	3.15E-237	1.72E-236
ZBTB21	1.342587625	2.15653349	0.683697871	1.21E-236	6.51E-236
TFCP2L1	0.33191315	0.83391155	1.329088583	7.13E-34	9.35E-34
SKP1	7.913660096	5.304065316	-0.577246559	8.37E-278	2.51E-276
CXCL9	0.166824385	0.749261274	2.167138699	3.86E-86	6.81E-86
KBTBD8	0.579887437	1.020587991	0.815555782	1.90E-159	5.09E-159
DPY19L1	2.599613173	4.026330782	0.631168738	4.59E-204	1.72E-203
AL020996.2	0.239111674	0.001294795	-7.528816689	9.38E-146	2.32E-145
LGALS2	0.134223846	0.700178473	2.383081701	8.93E-223	4.01E-222
SUN3	0.212592399	0.056511326	-1.911478081	1.46E-52	2.13E-52
ZNF148	1.684208081	2.850518146	0.759153793	4.66E-278	1.47E-276
TRIM7	1.959463515	0.362358747	-2.434968086	2.41E-249	1.61E-248
MSANTD1	1.064007066	0.188379791	-2.497791621	1.69E-256	1.34E-255
SLC32A1	2.39239582	1.444289173	-0.728096477	2.19E-48	3.13E-48
SMG8	1.713570536	3.020332127	0.817701623	1.52E-276	3.62E-275
HHATL	5.538095441	3.031155342	-0.869522126	1.93E-176	5.80E-176
PTPRZ1	5.090852376	7.930035371	0.63942007	4.89E-253	3.54E-252
SLC27A3	3.38088345	2.181863028	-0.631839747	7.44E-137	1.75E-136
ITGA10	1.535615235	0.996228877	-0.624267643	3.35E-91	6.08E-91
PXYLP1	2.112389794	3.293002449	0.640527508	3.36E-231	1.69E-230
LEAP2	1.337680201	0.939311315	-0.510057959	1.78E-38	2.40E-38
C21orf62	0.33408948	2.267798038	2.762985706	1.29E-224	5.92E-224
BCL2L2-PABPN1	1.000642948	0.298361905	-1.745792032	4.98E-93	9.13E-93
TSPAN8	0.998427995	0.531173864	-0.910474225	2.09E-26	2.62E-26
LRRIQ3	0.307534795	0.132256038	-1.217416055	5.62E-80	9.57E-80
DEFA1B	1.180890785	1.22E-05	-16.56230933	1.42E-230	7.07E-230
NDST3	1.174510167	0.476119376	-1.302663956	2.38E-106	4.69E-106
TSEN2	2.984252394	1.918813094	-0.637155367	3.62E-270	4.50E-269
BEGAIN	3.922921207	1.21596213	-1.689830061	2.62E-251	1.83E-250
ZSCAN5A	2.316604427	0.820424462	-1.497569303	1.65E-265	1.67E-264
TMEM256-PLSCR3	0.25300319	0.085109504	-1.57176342	4.86E-92	8.86E-92
SULT1A4	1.569289348	0.001637877	-9.904068362	2.04E-288	1.41E-285
SPINK9	0.221210462	0.076338605	-1.534934885	1.91E-24	2.36E-24
EIF4A1	6.031324438	1.508262131	-1.999587657	2.70E-276	6.06E-275
DOCK9	4.496209394	2.371613965	-0.922840028	9.38E-272	1.28E-270
CAPSL	0.622626896	0.348654928	-0.836568026	1.43E-43	1.99E-43
CCDC71L	0.944900246	2.763631378	1.548331261	6.63E-249	4.39E-248
OR2I1P	0.040101882	0.602661212	3.90960535	1.35E-191	4.56E-191
RPUSD3	3.989424997	2.607561133	-0.613479746	3.70E-274	6.13E-273
S1PR2	0.579052417	2.233755639	1.947705516	4.29E-280	2.06E-278
TRIM34	0.587073304	0.153148883	-1.93860581	2.28E-194	7.90E-194
MSX2	0.586505441	1.040675823	0.827304332	3.19E-18	3.78E-18
HDAC2	4.103483228	2.900968701	-0.500314326	2.39E-251	1.67E-250
PCDH12	0.859641144	1.985916224	1.207998324	1.18E-227	5.68E-227
DOC2A	4.241950334	1.400777949	-1.598499451	8.14E-209	3.19E-208
TGM1	1.390726105	0.557095434	-1.319841922	1.96E-140	4.69E-140
IGSF10	0.347802793	0.123942384	-1.488599891	4.37E-105	8.56E-105
SOX2	4.273590615	7.935111312	0.892801748	5.32E-274	8.68E-273
UNC13C	3.125739562	0.594106399	-2.395404345	7.11E-221	3.13E-220
POLR2J3	4.742770091	0.550904104	-3.105856818	1.59E-276	3.77E-275
FAM72B	0.74050655	0.340815445	-1.119521778	1.32E-114	2.72E-114
CRHR1	2.342014689	1.141448101	-1.036884859	1.47E-84	2.57E-84
BEAN1	1.350753047	0.650590096	-1.053943172	5.64E-100	1.07E-99
TBX18	0.644456674	0.296783804	-1.118671004	2.85E-109	5.71E-109
FABP4	1.155049977	0.708146642	-0.705835229	1.29E-67	2.06E-67
DEFA3	0.850274066	0.100705816	-3.077780936	2.24E-109	4.47E-109
LEFTY2	0.187574194	1.236403361	2.720616214	6.57E-82	1.13E-81
TRAPPC10	2.623789681	1.686909555	-0.637269456	4.01E-206	1.54E-205
NAGK	4.931789765	3.46027495	-0.511224623	1.97E-272	2.81E-271
ATF7IP	2.250958107	3.608741608	0.680956641	5.21E-253	3.77E-252
C8orf37	1.020582118	2.240545264	1.134457604	6.08E-271	7.86E-270
DMRTA2	0.163583703	0.960660411	2.553997511	1.28E-28	1.63E-28
FLT3LG	1.735694652	0.912799124	-0.927143855	4.13E-167	1.17E-166
ZNF813	0.287364011	1.014429528	1.819717348	1.20E-271	1.61E-270
GNRHR	0.119597396	0.179490074	0.585718089	1.34E-17	1.58E-17
TRIM55	0.28495233	0.038004912	-2.906462794	2.86E-107	5.67E-107
MPL	0.124210899	0.194736502	0.648731562	1.99E-15	2.31E-15
ERC2	2.047316008	1.38805647	-0.560667541	8.08E-63	1.25E-62
ERVK3-1	4.286336749	2.317821665	-0.886975629	5.50E-276	1.15E-274
NAALAD2	2.03157591	0.629243459	-1.690909053	5.84E-226	2.73E-225
P4HA1	2.853751327	4.365382242	0.613248359	3.94E-214	1.62E-213
CNOT6	2.230751599	3.226503353	0.532441651	1.32E-221	5.85E-221
FAM83D	0.594931618	1.37631177	1.210011557	1.08E-77	1.82E-77
ZNF732	0.394172244	0.159140071	-1.308529041	1.90E-133	4.38E-133
TTC12	1.831538784	0.831334401	-1.139555434	3.08E-156	8.10E-156
TMEM65	1.722660145	2.631958028	0.611498375	4.18E-200	1.51E-199
RHOF	1.9507592	0.227421315	-3.100596321	9.19E-279	3.35E-277
SGCG	0.37578399	0.666471757	0.826640136	8.56E-26	1.07E-25
TAS2R31	0.195404019	0.53007416	1.439734073	3.83E-115	7.92E-115
DNAH9	2.117462095	0.884018424	-1.260187802	1.30E-138	3.08E-138
TMTC3	1.272876603	2.019783004	0.666107739	1.30E-239	7.39E-239
NTSR1	0.457528339	0.294871796	-0.633773269	6.99E-27	8.79E-27
BANP	2.750276673	1.618198943	-0.765187774	2.14E-269	2.55E-268
TMEM64	1.540611291	2.31922237	0.590138251	1.36E-156	3.59E-156
KCNH6	0.335907033	0.13753046	-1.288310823	2.96E-96	5.52E-96
TH	1.077524352	0.098749066	-3.447809556	3.95E-129	8.88E-129
ENO3	2.3099742	1.342604073	-0.782842814	6.91E-175	2.05E-174
GRHL3	0.320506426	1.539523613	2.264058807	2.15E-189	7.16E-189
RHOU	3.246305889	4.982993451	0.618213731	2.40E-171	6.97E-171
NPPC	1.217605988	0.623552793	-0.965463742	6.06E-89	1.09E-88
OR2H2	0.61482616	0.38084029	-0.69099244	2.26E-52	3.30E-52
TOGARAM2	2.461994074	0.426587738	-2.528912886	6.05E-265	6.02E-264
DBNDD2	6.977095296	2.959387155	-1.237328092	2.94E-275	5.53E-274
ADRA2C	1.940728954	0.864036746	-1.167434069	7.87E-119	1.67E-118
ZNF638	5.692709264	3.537643168	-0.686326886	2.73E-277	7.48E-276
SUMO4	0.197807724	0.096079937	-1.041791646	6.47E-43	8.94E-43
PRSS22	0.430355907	0.014973888	-4.845009532	1.30E-120	2.77E-120
TMEM52B	0.500916242	0.937099141	0.903632295	4.13E-67	6.57E-67
CCRL2	0.514779858	1.023585438	0.991604017	1.95E-106	3.85E-106
HPN	1.552570381	0.725874537	-1.096866556	4.60E-132	1.05E-131
HTR3A	0.463468244	0.058538527	-2.985012141	7.40E-90	1.33E-89
LACC1	1.827357638	1.268356561	-0.526798642	8.26E-37	1.10E-36
CLCA2	0.162538988	0.097479155	-0.737620173	2.36E-60	3.60E-60
TOP2A	0.194925203	2.891187389	3.890669576	7.49E-249	4.95E-248
TMEM181	2.711894904	4.000026293	0.560708214	1.07E-232	5.50E-232
RALGPS1	3.369545838	2.198459332	-0.616061306	2.60E-247	1.67E-246
SSTR3	0.910682291	0.395635278	-1.202776756	9.92E-80	1.69E-79
C5orf51	2.429062543	3.742252182	0.623507146	6.96E-277	1.76E-275
CEMIP2	2.91375984	2.026116423	-0.524164896	4.67E-126	1.03E-125
SLC8A2	3.561176242	2.171546935	-0.713630701	5.78E-71	9.39E-71
GPR75	1.35712391	3.110207277	1.196458281	1.06E-218	4.57E-218
HAPLN2	5.376570274	3.450930122	-0.639700907	3.52E-116	7.32E-116
PRSS55	0.254193555	0.145372493	-0.806173135	3.00E-46	4.22E-46
CARD6	0.599384119	1.38349485	1.20676451	2.83E-200	1.02E-199
LTF	0.684303392	2.102810935	1.619611138	0.001863853	0.001936505
SPRR2E	0.237750525	0.03371758	-2.817875638	3.64E-150	9.21E-150
FGL1	0.579349238	0.230189463	-1.331611489	5.22E-107	1.03E-106
SKA1	0.162135661	0.999395971	2.623854961	1.18E-165	3.32E-165
PNLIP	0.569604635	0.012906026	-5.463844197	1.56E-87	2.77E-87
SDC3	4.914184246	7.282531485	0.567488084	6.05E-258	4.95E-257
DUSP28	2.611025023	1.742665189	-0.583320866	1.42E-240	8.14E-240
ARHGAP22	2.98802074	2.092099086	-0.51423898	1.93E-103	3.74E-103
NUDT7	2.607655507	1.822049089	-0.517191462	5.05E-122	1.09E-121
SLC25A27	4.614469967	2.923157745	-0.65863726	1.79E-228	8.69E-228
FXYD4	0.689116897	0.30937362	-1.155398549	4.29E-63	6.64E-63
NCAPH	0.341485149	1.666792882	2.287180103	5.58E-227	2.65E-226
ARHGEF16	0.885403611	0.314753855	-1.492111212	1.69E-179	5.21E-179
MTF1	1.421249759	2.201299022	0.631195028	1.70E-220	7.47E-220
TPSB2	0.433387874	0.228737491	-0.921965942	7.25E-72	1.18E-71
SELENOV	0.243790682	0.400067621	0.714600885	1.57E-11	1.77E-11
ARHGAP42	0.739471991	1.948464483	1.397770226	4.08E-246	2.57E-245
CCDC92	5.44595858	3.445467731	-0.660486164	4.40E-275	8.03E-274
EMP1	2.693089409	4.129745731	0.616790831	4.38E-81	7.50E-81
SLC52A3	1.36696141	1.972792076	0.529266394	1.54E-59	2.34E-59
SOX1	1.160172508	2.168374574	0.902274658	3.93E-105	7.69E-105
DHFR2	1.36604931	2.516606501	0.881470091	2.02E-246	1.28E-245
CST6	0.346243156	0.201501494	-0.780995016	1.25E-46	1.76E-46
NEURL1	4.085386252	1.691465967	-1.272198335	5.30E-190	1.77E-189
BRIP1	0.181809491	0.570352357	1.649425963	7.94E-99	1.50E-98
NINL	2.910984226	1.619854541	-0.845642753	1.27E-194	4.42E-194
RPH3A	4.400002213	2.37250325	-0.891094186	1.69E-126	3.74E-126
IRX3	1.00313346	1.455634851	0.537134939	8.96E-27	1.13E-26
AKAP9	3.467634493	2.257447306	-0.619259527	9.66E-248	6.27E-247
PLA2G4C	4.720048162	2.619100495	-0.849730164	7.06E-282	4.96E-280
SHE	1.462416078	0.72080765	-1.020667609	7.34E-145	1.81E-144
ALPK1	1.203521617	0.816375118	-0.559957939	1.03E-36	1.38E-36
GOLGA8K	0.339577305	0.023902857	-3.828485079	1.15E-232	5.89E-232
CRTAM	1.263878641	0.118997543	-3.408854256	4.21E-107	8.32E-107
NR2C1	3.985199822	2.292927145	-0.797461548	6.72E-275	1.20E-273
CARD14	0.639035038	0.25429162	-1.329411119	1.46E-149	3.68E-149
PLA2G4A	0.837005561	2.184840078	1.384218571	2.31E-202	8.52E-202
NEUROD6	1.720426337	0.696673712	-1.304211091	3.51E-42	4.83E-42
SLC19A2	1.642059301	2.567727107	0.644985655	5.17E-207	1.99E-206
RAP1GAP2	3.351197237	2.210203006	-0.600497713	1.74E-78	2.94E-78
NFATC4	3.679147827	1.725461083	-1.09238971	1.25E-247	8.10E-247
FAM72D	0.352257221	0.18521477	-0.927430134	8.88E-72	1.45E-71
ALYREF	3.753518286	5.521396254	0.556789631	1.61E-280	8.52E-279
SOCS6	1.717429025	3.313531907	0.948119333	7.54E-266	7.71E-265
DEPDC1	0.072813433	0.64818832	3.154136498	2.98E-112	6.06E-112
IQCN	0.976265966	0.657152094	-0.571046925	1.57E-34	2.07E-34
SERTAD3	1.957221225	2.79933787	0.516278793	7.73E-109	1.54E-108
SLC6A15	2.529110645	0.789439492	-1.679729556	4.39E-203	1.63E-202
ERP44	2.182620778	3.649862076	0.741780458	1.19E-283	1.68E-281
PPIE	4.075906984	2.777185975	-0.553497337	3.07E-273	4.68E-272
LIPT2	0.659615699	1.030265781	0.64331892	1.62E-139	3.85E-139
HS6ST3	1.834877036	1.076577939	-0.769230618	1.86E-65	2.92E-65
SULT1A3	3.909317265	0.018939613	-7.689366003	1.91E-281	1.20E-279
GRM2	1.676964858	0.601632645	-1.4788977	8.09E-129	1.81E-128
MICAL3	3.649505575	1.76698611	-1.046410326	7.18E-266	7.35E-265
USP45	1.862818911	1.265348624	-0.557952508	6.09E-156	1.60E-155
FOXJ1	1.19517095	2.670817355	1.160064332	1.60E-123	3.46E-123
TATDN1	3.471100896	2.351222194	-0.561982419	1.84E-253	1.35E-252
APOBEC3C	0.866624822	2.87448663	1.729824856	6.56E-247	4.18E-246
SYNPO	4.681054559	3.148690559	-0.572081598	1.19E-93	2.19E-93
ZC3H10	0.915122348	1.663045069	0.861790724	6.98E-266	7.15E-265
FAM227B	1.744889781	0.982014997	-0.829318947	3.49E-146	8.65E-146
ALDH1B1	1.330977686	3.443473405	1.37137815	9.67E-283	8.88E-281
FYB1	0.930933481	2.413714321	1.374504944	1.52E-177	4.61E-177
CTCF	3.165765208	4.497880476	0.506691064	9.34E-279	3.37E-277
ZNF845	0.648219025	1.357152702	1.066029788	7.37E-239	4.12E-238
HRH1	0.927773346	2.466660619	1.410714928	1.78E-191	6.01E-191
ERCC5	4.115553062	2.252101763	-0.869814299	6.60E-276	1.36E-274
IRAK4	1.494479282	2.229382777	0.577001446	5.27E-168	1.50E-167
TSPAN1	1.060760659	0.534677544	-0.988358184	9.37E-45	1.31E-44
POLQ	0.138796686	0.350555422	1.336669422	3.01E-75	4.98E-75
SLC45A2	0.175666591	0.094048415	-0.901364296	3.05E-89	5.48E-89
DDX58	1.3150786	2.54241215	0.951048895	3.24E-258	2.67E-257
ADCYAP1R1	4.182521972	6.818141387	0.705005397	1.86E-208	7.26E-208
REX1BD	5.472490718	3.50202779	-0.64400707	6.58E-264	6.34E-263
CCDC144NL	0.280527994	0.039827886	-2.816293925	6.17E-219	2.66E-218
EXOC3L1	0.863280788	1.324901752	0.617983594	1.25E-114	2.57E-114
CCL17	0.077216559	0.448119732	2.536902086	9.44E-185	3.01E-184
CFAP77	0.439257814	0.830257464	0.918490837	5.50E-51	7.97E-51
PTPRG	2.05199486	2.924471976	0.511149047	9.63E-206	3.67E-205
DSN1	1.688467287	2.712636718	0.683981623	2.30E-227	1.09E-226
EGLN2	5.116028899	2.068886822	-1.306169688	6.74E-279	2.58E-277
IL20RA	1.204048873	0.571974993	-1.073869976	3.38E-125	7.41E-125
PPM1L	2.018587646	2.959673116	0.552091615	2.18E-94	4.02E-94
ERAP2	0.917533236	1.970489992	1.102722099	3.70E-96	6.89E-96
LDLRAD2	0.385291306	0.160012657	-1.267763609	6.24E-89	1.12E-88
NUTM2G	0.152447355	0.046277504	-1.719928152	2.36E-170	6.83E-170
MATR3	4.814602601	0.604510658	-2.993577041	8.32E-279	3.08E-277
SMIM15	2.909130061	4.22373325	0.537930927	1.32E-269	1.60E-268
SMPX	0.714467254	0.196203798	-1.864514923	2.18E-109	4.37E-109
PDXP	5.911761587	1.385192491	-2.093501617	2.39E-279	9.96E-278
AUNIP	0.505293009	0.755615779	0.580532609	1.74E-30	2.24E-30
CENPA	0.119310856	1.154482171	3.274448676	9.32E-200	3.36E-199
CCDC33	0.317198465	0.086334424	-1.877377965	6.71E-30	8.60E-30
CHEK1	0.765628964	1.617700579	1.07922729	1.53E-211	6.13E-211
PTPRT	1.437366619	2.05954706	0.518899005	2.35E-20	2.83E-20
TFAP2E	2.268795587	1.589117872	-0.513700492	6.91E-56	1.03E-55
ZACN	4.074707485	0.237975874	-4.09780927	2.87E-280	1.45E-278
RPIA	1.941165291	3.190596913	0.716903387	1.53E-279	6.69E-278
FAM72A	1.253107393	0.270469472	-2.211972389	2.97E-263	2.79E-262
RNF2	1.644453042	3.0137862	0.873969263	1.11E-280	6.12E-279
CCDC178	0.241967614	0.570420226	1.237211172	1.13E-30	1.46E-30
SETSIP	0.104798073	0.245809867	1.229930646	1.04E-49	1.50E-49
CCDC71	1.745297051	3.892149706	1.157094597	2.45E-285	1.11E-282
UPP2	0.879845619	0.619498824	-0.506148862	3.16E-32	4.11E-32
SIT1	0.084856764	0.278094872	1.712475576	1.52E-48	2.18E-48
PCLO	2.451150484	0.711630653	-1.784258498	6.20E-199	2.21E-198
RGS11	5.230889837	3.065580077	-0.770896297	7.94E-209	3.12E-208
NHLRC2	1.427250323	2.056014499	0.52661205	5.38E-194	1.85E-193
N4BP2	0.417950824	1.484976807	1.829035286	5.48E-275	9.90E-274
GRN	4.156168914	6.000839006	0.529909936	1.25E-267	1.39E-266
EBI3	0.844804254	2.633594918	1.640344453	6.42E-226	3.00E-225
BTN3A2	2.061966679	2.987687191	0.535008087	3.18E-107	6.30E-107
SHANK1	3.687113927	1.856448128	-0.98994699	1.89E-129	4.26E-129
DCAF12	2.270219724	4.310442849	0.925004161	1.71E-285	8.76E-283
ATAD3B	3.099734013	1.827529454	-0.762249766	3.98E-233	2.05E-232
KCNN1	3.58034592	2.298460671	-0.639431002	4.31E-71	7.01E-71
TFAM	2.043916649	3.013573244	0.560138765	1.57E-249	1.05E-248
LHFPL5	0.379615761	0.124765134	-1.605325069	8.70E-69	1.39E-68
PTCRA	0.068856676	0.502858567	2.868484238	1.65E-158	4.39E-158
ZNF777	2.329979149	3.681435233	0.659951277	1.79E-276	4.17E-275
GALK2	2.357658478	1.548380373	-0.606594824	2.94E-213	1.20E-212
CYTH4	1.254594405	2.133394793	0.765929933	9.16E-99	1.73E-98
PTER	2.23483174	1.5216651	-0.554515341	6.03E-23	7.37E-23
AC079447.1	0.692870347	0.378146783	-0.873639069	1.14E-93	2.09E-93
WDR3	1.197889045	2.497647768	1.06007575	1.36E-278	4.77E-277
MMP23B	1.374354296	0.062590022	-4.456677467	5.33E-274	8.70E-273
NFS1	4.266804291	2.96917268	-0.52309494	2.66E-270	3.31E-269
ZHX2	2.574157676	4.563406342	0.826010696	6.51E-264	6.28E-263
CCDC136	4.419162373	2.975946513	-0.570424344	2.69E-156	7.09E-156
NUDT12	1.933535555	2.899109755	0.584368658	1.45E-206	5.55E-206
EML2	4.818194367	2.474464761	-0.961376096	3.84E-278	1.24E-276
USP34	4.568940773	2.68819968	-0.765219435	3.05E-276	6.72E-275
GDA	2.502842944	1.47400136	-0.763829908	4.48E-18	5.31E-18
HSD17B7	2.64487882	1.680203356	-0.65456577	2.62E-209	1.03E-208
LMCD1	2.370634713	1.586191868	-0.579706086	7.75E-120	1.65E-119
PLA2G10	0.193633143	0.134169234	-0.529272015	0.000172433	0.000181493
ADAM20	0.138204274	0.044930435	-1.621037295	1.82E-131	4.14E-131
CLSTN2	1.237686963	2.441300404	0.980003358	2.55E-101	4.91E-101
ZNF540	2.846641335	1.500492051	-0.923825055	2.90E-239	1.63E-238
ODAPH	0.391483109	0.133511181	-1.551989496	6.66E-134	1.54E-133
KCNJ1	0.430175041	0.057498579	-2.903325613	5.86E-177	1.76E-176
ZSCAN23	0.44683928	0.806553578	0.85201436	1.04E-62	1.61E-62
INTS7	1.754266593	2.720370667	0.632935232	5.25E-236	2.81E-235
ARRDC3	2.810364868	4.030046414	0.520039008	1.84E-164	5.10E-164
AL139260.3	0.304996438	0.049881817	-2.612206466	3.23E-106	6.34E-106
SPACA5	0.212232437	0.017574524	-3.594087624	2.99E-133	6.87E-133
SH2D7	0.160697899	0.342409623	1.091372177	3.10E-58	4.68E-58
STX11	0.51006839	1.033710278	1.01906929	1.00E-94	1.85E-94
VCX	0.191331642	0.02794909	-2.775202281	2.08E-62	3.21E-62
VIL1	0.345684226	0.007110008	-5.60345975	1.46E-159	3.92E-159
BAZ2B	3.06149198	1.993612571	-0.618849833	2.01E-208	7.86E-208
ZNF713	0.974120283	1.474859401	0.598405598	2.75E-112	5.60E-112
RNF183	0.206044631	0.061401433	-1.746612634	5.21E-124	1.13E-123
ACTA1	2.041495248	0.592434589	-1.784898431	2.13E-243	1.28E-242
ZMYM6	2.26622338	1.556802976	-0.541703701	2.45E-264	2.40E-263
CBX2	0.717637376	1.596387045	1.153483541	1.05E-151	2.69E-151
UBE2Q2L	0.344358477	0.169328569	-1.024085792	1.93E-45	2.71E-45
ABHD16B	0.434399801	0	#NAME?	7.01E-144	1.71E-143
AL159163.1	0.130166097	0.322177222	1.307500765	2.89E-82	4.99E-82
ZSCAN16	1.353432916	2.336380286	0.787651735	7.40E-208	2.87E-207
SFTPA2	0.754053977	0.12884489	-2.549032476	1.80E-208	7.03E-208
KRT4	0.574761239	0.015320785	-5.229400602	2.36E-139	5.62E-139
BPNT1	2.419421944	3.689641802	0.608818368	9.87E-278	2.92E-276
CYP11A1	1.051194732	0.397765295	-1.402040639	2.97E-149	7.46E-149
TCHP	3.356296117	2.178256825	-0.623695943	1.58E-265	1.60E-264
HOXB13	0.008675347	0.254758199	4.876063368	9.08E-86	1.60E-85
TTLL3	4.273001974	1.981424122	-1.108712263	3.26E-279	1.32E-277
CDC73	2.055527122	3.579746766	0.800349126	2.87E-282	2.27E-280
AC244197.3	1.338424014	0.183076936	-2.87001328	5.22E-264	5.05E-263
MPZL2	1.154713754	0.652834376	-0.822746329	2.51E-47	3.56E-47
ANKRD20A1	0.71231028	0.064595244	-3.463005956	3.74E-249	2.49E-248
SDE2	1.759150425	3.426893933	0.962022686	6.35E-281	3.67E-279
MCTP2	0.344318472	0.082503625	-2.061214171	1.94E-180	6.01E-180
CACNA1B	2.511612312	1.017005193	-1.304286743	4.75E-160	1.28E-159
GRHL1	0.871122131	0.461576706	-0.91630458	2.13E-104	4.16E-104
CDC6	0.507691024	1.209654709	1.252572636	5.48E-103	1.06E-102
WDR19	4.143710537	2.548644799	-0.701192905	1.98E-265	1.99E-264
SIK1	1.02136414	0.215584361	-2.244172882	7.14E-147	1.77E-146
TTLL10	0.164463076	0.0223309	-2.880650398	2.35E-43	3.25E-43
TMED6	0.339239013	0.55590601	0.712538887	6.06E-121	1.30E-120
EPHA1	0.834506171	0.284348137	-1.553264367	3.28E-140	7.82E-140
TRIM73	1.779607746	0.085256269	-4.383609545	7.62E-277	1.90E-275
WDR97	1.446791906	0.418673292	-1.788960638	7.02E-218	2.99E-217
PLA1A	1.435868076	0.715260585	-1.005382355	2.97E-66	4.69E-66
ADAM32	0.678438194	0.150924603	-2.168389387	1.24E-252	8.90E-252
PRSS21	0.188684434	0.062652879	-1.590522689	1.49E-32	1.94E-32
GEMIN5	1.698954329	2.945207131	0.793722028	3.54E-284	6.77E-282
SCML4	0.18362336	0.055907431	-1.715637655	1.83E-101	3.51E-101
GABRG2	3.21702682	2.207169675	-0.543530424	1.75E-37	2.35E-37
COL16A1	4.834381781	3.220597362	-0.586003103	1.44E-171	4.20E-171
NOD2	0.328428858	0.583096906	0.828154772	3.20E-77	5.37E-77
SHLD1	1.752230061	2.508333692	0.51753708	3.43E-228	1.66E-227
KIAA1109	4.27415413	2.757807836	-0.632117	7.69E-268	8.59E-267
CCDC89	0.514880178	1.055052541	1.035006211	2.73E-79	4.62E-79
DYDC2	1.196374388	0.274865841	-2.121869397	8.55E-67	1.36E-66
GPR83	1.365602584	0.541024486	-1.335771898	7.14E-103	1.38E-102
CCDC24	3.131816404	2.045384302	-0.614627708	3.55E-191	1.20E-190
CLIC6	0.409615473	0.264924919	-0.628686663	3.53E-26	4.41E-26
CAMK1G	2.923469377	1.546835619	-0.918361588	1.88E-69	3.03E-69
CFAP299	0.557532375	0.018770915	-4.892484694	5.08E-99	9.63E-99
FAM229A	2.481446697	1.378534324	-0.848046276	9.03E-178	2.74E-177
PNMT	2.944679443	1.024398107	-1.523334099	3.22E-173	9.48E-173
SLC9C2	0.362262901	0.088687791	-2.030229642	1.63E-124	3.57E-124
EPCAM	1.66464394	0.544001823	-1.613530233	7.39E-170	2.13E-169
PCDHGB7	1.691291276	2.660281305	0.653453665	1.33E-09	1.48E-09
CLECL1	0.224175565	0.396167419	0.821481206	4.49E-35	5.94E-35
BBX	2.381012603	3.384223431	0.507249563	1.76E-181	5.49E-181
NME2	6.713546997	4.120396903	-0.704291879	4.25E-274	6.98E-273
GSC	0.031177281	1.165282638	5.224040993	1.20E-268	1.40E-267
AC091167.2	0.514200396	0.174562494	-1.558587103	4.21E-238	2.33E-237
KCNIP2	5.020436179	3.475091081	-0.530761921	7.67E-76	1.28E-75
GOLGA6L2	0.019046959	0.336629587	4.143529392	6.35E-107	1.25E-106
NUTM2B	0.849042674	0.145302953	-2.546773042	4.84E-261	4.29E-260
KLHDC9	3.950172454	2.658434985	-0.571338455	4.27E-178	1.30E-177
RFC5	2.147205852	3.0731591	0.51726195	1.23E-245	7.68E-245
GALNT12	1.392453542	0.633530271	-1.136143735	2.10E-79	3.56E-79
PARVB	2.96459689	1.985937164	-0.578015972	2.18E-145	5.37E-145
ACRV1	0.688845128	0.424372377	-0.698848908	6.98E-58	1.05E-57
CENPF	0.456298446	1.759186452	1.946858754	5.13E-184	1.63E-183
ST14	0.471193987	1.608692829	1.771495844	1.56E-155	4.09E-155
DMTN	6.0941448	3.594684829	-0.761558494	3.44E-185	1.10E-184
ADCY4	2.304618706	0.849170737	-1.440401518	5.41E-247	3.45E-246
LPCAT4	5.659196813	2.90816429	-0.960488538	2.47E-254	1.86E-253
NDEL1	4.161980203	2.636030496	-0.658903042	1.09E-265	1.11E-264
ICE2	2.750086863	1.917784901	-0.520036271	6.79E-242	3.99E-241
GID8	3.152132047	4.741201916	0.588924863	1.71E-284	4.51E-282
AP5B1	1.318168678	2.148819738	0.705009467	1.36E-186	4.41E-186
CKM	1.423811345	0.165072148	-3.108589376	2.30E-253	1.68E-252
TRPM3	1.795857182	0.721234206	-1.316132896	4.53E-163	1.25E-162
CDKN1A	3.378939192	5.106384092	0.595731671	1.93E-105	3.78E-105
KCNJ3	2.104955881	1.397348812	-0.591097798	4.60E-26	5.75E-26
NEFH	3.457194211	2.059967349	-0.74698018	3.44E-87	6.10E-87
ALAS2	0.495022539	0.23772138	-1.058222552	5.38E-70	8.69E-70
SCGB2A2	0.171485627	0.009712285	-4.142133115	5.38E-87	9.52E-87
ARHGEF28	1.064289459	0.343737229	-1.630512562	9.50E-200	3.42E-199
C12orf76	5.011640107	3.228693789	-0.634332195	1.71E-275	3.31E-274
SYT3	3.046972635	1.863717683	-0.709193207	3.83E-127	8.50E-127
DCP1A	1.800807856	2.785069176	0.629068906	2.81E-219	1.22E-218
PRMT7	4.563964483	2.678783306	-0.768709682	5.21E-270	6.42E-269
CORO6	4.372187002	1.328304322	-1.718769394	8.59E-242	5.04E-241
DRG2	3.750742732	2.272588727	-0.722839689	6.81E-276	1.40E-274
PLXNA4	1.502959436	2.291714065	0.608620979	4.39E-83	7.61E-83
MCOLN3	0.280610243	0.070040782	-2.002300573	2.93E-153	7.55E-153
RNF152	1.369092107	0.955247849	-0.5192725	1.55E-14	1.79E-14
PDLIM5	2.975713691	4.316767529	0.536715678	2.35E-166	6.61E-166
NLRC4	0.418260187	0.916823453	1.132243271	2.88E-170	8.32E-170
KLRB1	0.15650116	0.457352485	1.547133145	9.92E-106	1.95E-105
TTC21A	2.624381426	1.16674585	-1.16948708	2.13E-258	1.76E-257
RNF138	2.160352537	3.273087768	0.599385531	3.61E-263	3.40E-262
CAPN12	0.428098124	0.02473013	-4.113599777	5.95E-253	4.30E-252
AAR2	2.648390324	4.367458285	0.721678159	1.45E-284	4.09E-282
NEK10	0.846832446	0.180403422	-2.230849838	3.96E-198	1.41E-197
ADCY8	1.920192126	3.250602609	0.759456527	9.40E-123	2.03E-122
SLC6A5	0.144175432	0.051933356	-1.473091977	3.21E-67	5.10E-67
DOCK2	0.987269481	1.522908285	0.625313225	3.13E-63	4.85E-63
ZNF284	0.698101173	1.024959903	0.554059431	7.93E-119	1.68E-118
AC022384.1	0.171816865	5.13E-05	-11.7107254	4.71E-179	1.44E-178
ZNF541	0.288003302	0.093529736	-1.622588337	1.40E-176	4.21E-176
MAMDC2	0.359499117	0.721072737	1.00415657	4.50E-67	7.15E-67
EPHX2	3.076302159	2.060687155	-0.578071716	1.25E-141	3.01E-141
COA7	1.945319766	3.033271921	0.640867515	3.75E-246	2.37E-245
SLC1A7	0.838858059	0.572693812	-0.550662701	2.12E-13	2.43E-13
IL1RAPL1	0.441685759	0.792456935	0.84331222	9.28E-39	1.25E-38
IL1RN	0.358736455	0.61670439	0.781654755	6.29E-05	6.66E-05
HYDIN	1.376928868	0.205285943	-2.745747285	3.76E-254	2.81E-253
SYT7	3.817114472	2.480725905	-0.621720111	1.20E-77	2.02E-77
MRLN	1.107048438	0.015266945	-6.180163162	4.23E-154	1.10E-153
CCDC173	0.734526453	1.164860552	0.665270902	1.34E-78	2.27E-78
OR4N2	0.02210404	0.705548528	4.996363321	1.21E-163	3.34E-163
PARP14	1.7430261	2.762542113	0.664402285	4.97E-148	1.24E-147
TREX2	0.308964538	0.189580456	-0.704631017	2.89E-75	4.80E-75
VAT1	4.160319888	6.07073686	0.545177178	1.05E-239	5.98E-239
ALLC	0.291604324	0.041034589	-2.829099685	1.53E-173	4.51E-173
AKR7A3	1.295239875	0.894671917	-0.533788668	1.48E-85	2.60E-85
SLC22A31	1.599439189	0.092077031	-4.11858101	1.61E-143	3.91E-143
C3orf80	1.365123054	0.792645	-0.784284224	1.24E-33	1.62E-33
GLIS2	2.304283207	3.741579218	0.699329279	1.98E-232	1.01E-231
APBA1	3.717156897	2.367656045	-0.650740071	9.76E-181	3.03E-180
AMY2A	1.296965214	0.024005842	-5.755610419	1.57E-261	1.40E-260
CT45A3	0.447196429	0.000181951	-11.2631401	6.45E-150	1.63E-149
CLIC5	0.877447793	0.50070209	-0.809360812	1.09E-80	1.87E-80
TMEM44	2.528329574	1.67902415	-0.590561553	7.82E-104	1.52E-103
SCG3	4.851925327	7.205947471	0.570630788	1.54E-160	4.16E-160
YJU2	3.248436274	4.741994248	0.545748509	3.95E-278	1.27E-276
FNTA	4.641952287	3.222376754	-0.526606513	5.62E-267	6.01E-266
TNFSF13	3.553830829	2.350927108	-0.5961452	2.63E-137	6.19E-137
DCUN1D3	1.14979457	1.707076832	0.57015187	4.13E-206	1.58E-205
POLR2F	5.222202761	1.106666669	-2.238437729	5.74E-279	2.21E-277
HEBP2	3.021848529	1.741426958	-0.795161385	1.04E-223	4.72E-223
POLA1	1.283666219	2.588891668	1.012064478	4.14E-279	1.66E-277
B3GALT6	2.490258854	3.882304154	0.640617435	5.21E-260	4.47E-259
IL24	0.05656901	0.273825342	2.275172152	3.59E-128	8.02E-128
KLHL20	2.124652207	3.108118094	0.54881462	1.70E-248	1.12E-247
MRPL38	5.057287633	2.083364161	-1.279448797	1.52E-276	3.62E-275
DNAH2	0.801334912	0.114553369	-2.806385448	6.83E-228	3.29E-227
KCNG3	0.314669873	0.110339962	-1.511883663	1.40E-63	2.17E-63
TXNDC2	0.087567588	0.181992511	1.05541021	1.36E-55	2.03E-55
DCSTAMP	0.375399389	0.111043892	-1.75729627	7.68E-21	9.26E-21
BCL9	2.122241472	3.177519755	0.582312277	9.08E-231	4.55E-230
TMEM115	3.1969207	4.962303221	0.634326935	2.97E-284	6.28E-282
FFAR1	0.401839368	0.095382008	-2.074829853	2.65E-129	5.95E-129
SLC6A20	0.292106608	0.159495492	-0.872979349	1.65E-89	2.97E-89
C1orf100	0.194175267	0.064746559	-1.584484031	7.36E-105	1.44E-104
WDR43	1.998515154	3.403450302	0.768069531	1.80E-278	6.17E-277
AC138696.1	0.447669044	0.082451513	-2.440814694	8.26E-200	2.98E-199
SLC31A1	1.883003525	3.531891228	0.907405212	3.04E-280	1.52E-278
RASSF3	1.549673148	2.291893465	0.564576026	1.09E-120	2.33E-120
TIPARP	2.56063374	3.882479765	0.600477493	3.03E-182	9.46E-182
TMEM263	2.813983693	4.121391892	0.550517684	2.99E-276	6.60E-275
MISP	0.191664907	0.120624499	-0.668063257	2.72E-61	4.17E-61
SENP8	0.921943715	1.342592219	0.542270605	4.06E-174	1.20E-173
EZH2	0.868179257	2.544028424	1.551049932	3.60E-221	1.59E-220
PLA2G4F	0.173753992	0.004127277	-5.395711942	2.61E-190	8.72E-190
SCN1B	5.719996094	2.818273128	-1.021202727	7.65E-244	4.62E-243
TPX2	0.548992854	2.983915783	2.442347543	5.40E-274	8.78E-273
LAMC2	0.504604826	0.14017349	-1.847940476	2.78E-88	4.96E-88
RLN2	0.202038683	0.120672517	-0.743534401	1.29E-20	1.55E-20
TLR2	1.038288379	2.423995232	1.223179662	7.22E-148	1.80E-147
MKNK1	3.808791925	2.370239238	-0.684300792	8.64E-256	6.70E-255
HES5	1.62441883	2.735127699	0.751684536	5.20E-52	7.57E-52
FPGT-TNNI3K	0.72380713	0.114343361	-2.662232711	1.65E-262	1.52E-261
DLG2	3.971075474	2.0903354	-0.925795336	1.01E-214	4.19E-214
AC004997.1	0.554133223	0.298560616	-0.892208999	2.61E-74	4.31E-74
LRP5	1.71550895	3.436131574	1.002148628	5.50E-252	3.90E-251
CENPVL1	1.077905415	0.000633577	-10.73242377	3.17E-283	3.64E-281
ESF1	2.415487798	3.524364627	0.545048627	8.47E-225	3.90E-224
HIPK4	1.305490424	0.557414674	-1.227768988	4.69E-89	8.41E-89
BMPR1A	1.376200622	2.446996046	0.830320969	2.21E-260	1.92E-259
SYNPO2L	0.159742188	0.353558826	1.146204892	8.11E-27	1.02E-26
OTUB2	0.426954073	0.684688219	0.681366299	1.15E-75	1.91E-75
LY6K	0.90620677	0.128818049	-2.814505519	1.69E-269	2.03E-268
FOXO1	1.777994462	3.086673793	0.795802193	3.57E-196	1.25E-195
EIF1AY	2.366418567	1.665905925	-0.506398345	3.50E-39	4.73E-39
NKX6-2	3.775801962	2.327678541	-0.697891267	4.90E-74	8.08E-74
GCSAML	0.317348888	0.028319669	-3.486193478	6.94E-109	1.38E-108
MYC	1.157987332	4.446433843	1.94102925	7.68E-278	2.33E-276
ANGPTL6	0.389033143	0.622105617	0.677266463	1.10E-40	1.51E-40
SFI1	4.166114265	1.538520216	-1.437159008	1.96E-276	4.52E-275
PPP4R4	2.195429772	1.293909458	-0.762766719	5.11E-78	8.61E-78
DPYS	0.912991015	0.146594661	-2.638768101	4.89E-148	1.22E-147
TLX2	0.192868542	0.135864192	-0.505452583	1.22E-39	1.66E-39
SGCB	3.616938236	5.257380074	0.539575074	5.28E-280	2.51E-278
CD244	0.152794343	0.250012134	0.710406983	5.66E-13	6.46E-13
FMOD	0.735837611	2.208753698	1.585773227	2.13E-83	3.71E-83
CATSPERZ	1.047185954	0.341011495	-1.618625376	3.00E-129	6.74E-129
STAC3	1.237914173	1.836215194	0.56882385	1.48E-116	3.09E-116
CFAP57	0.525111791	0.213944586	-1.295387417	2.20E-92	4.01E-92
FOXE3	0.171172406	0.041823983	-2.033047803	6.73E-144	1.64E-143
KIF2A	2.90840842	4.146684535	0.511728419	8.65E-211	3.45E-210
PTPN2	3.127953534	2.049733262	-0.609782902	6.30E-227	2.99E-226
SEMA4G	2.851005435	2.007154907	-0.506318825	4.33E-99	8.22E-99
EPPK1	0.162607806	0.044648949	-1.864698377	8.88E-150	2.24E-149
DOCK8	0.881832027	1.599798706	0.85931461	5.14E-100	9.80E-100
CBFA2T3	2.54896806	0.997811645	-1.353073884	3.32E-203	1.23E-202
CEPT1	2.900471901	2.050759915	-0.50012904	5.47E-226	2.56E-225
WDFY4	0.719655857	1.035973121	0.525607498	2.19E-37	2.94E-37
TREX1	3.744511071	0	#NAME?	2.87E-299	4.15E-296
CCDC134	0.690702502	1.590878262	1.203687086	1.36E-227	6.49E-227
COX7A1	4.584957611	3.003211339	-0.610402393	2.53E-140	6.05E-140
HPSE	0.374162391	1.552277591	2.052650117	2.24E-229	1.10E-228
NFAM1	0.443145689	1.605511826	1.857180309	1.09E-236	5.91E-236
SAXO2	1.192273851	0.776799171	-0.618102077	3.61E-96	6.74E-96
RAP1B	4.397852936	1.752410846	-1.327458312	1.83E-272	2.62E-271
ZNF544	3.018968796	2.101079312	-0.522925223	1.39E-234	7.30E-234
CSTF2	1.992734533	3.540992704	0.82940434	6.49E-284	1.03E-281
VWA2	0.404367644	0.978454078	1.274836581	1.19E-123	2.59E-123
SLMAP	3.100284497	2.025985432	-0.61377681	5.58E-273	8.35E-272
HSD11B2	1.280184418	0.798753943	-0.680528601	6.98E-26	8.71E-26
AP003108.2	3.196960892	0.19671968	-4.0224879	1.38E-276	3.31E-275
SIGLEC11	0.231142284	0.670356394	1.536147101	3.87E-121	8.30E-121
CDCA2	0.078685747	0.791787448	3.330938966	3.27E-193	1.12E-192
ANKRD2	0.868490939	0.416877878	-1.05888598	2.03E-110	4.08E-110
RRP1B	2.210938607	3.381743299	0.613108187	4.20E-277	1.11E-275
DNER	4.90952585	7.182490209	0.548900422	4.63E-229	2.26E-228
UPK3A	0.187899491	0.390063534	1.053747974	1.16E-09	1.29E-09
CHRNA10	0.742138069	0.441531882	-0.749169998	5.87E-81	1.01E-80
UPK3B	0.421223954	0.135893439	-1.632111675	9.78E-149	2.45E-148
TPM1	5.499410445	3.067989759	-0.841983298	3.92E-271	5.12E-270
UBD	0.196225861	0.713708262	1.862819285	2.33E-82	4.02E-82
LDAH	1.586979013	2.748098157	0.792150487	1.67E-270	2.10E-269
PGAP1	1.850853687	2.667592676	0.527347541	4.65E-148	1.16E-147
GAL3ST4	1.628793958	3.830555614	1.233749553	2.15E-267	2.34E-266
TPBG	1.576926381	0.796404185	-0.985542602	5.66E-41	7.74E-41
PRKD1	1.753357779	3.12624554	0.834310681	1.04E-259	8.89E-259
PBX4	1.423342162	0.727395194	-0.968471218	5.31E-162	1.45E-161
C10orf105	1.246178509	0.599905837	-1.054702767	9.40E-69	1.51E-68
CLEC4G	1.44276458	0.328464768	-2.135025372	2.00E-176	5.99E-176
ZXDA	0.567911936	1.407756568	1.309658744	7.75E-251	5.35E-250
HDGFL3	4.407526996	2.988316066	-0.56063666	6.46E-262	5.85E-261
FAM189A1	2.396872155	1.426195684	-0.748981017	1.15E-97	2.17E-97
JMJD7-PLA2G4B	2.504179016	0.994676954	-1.332037744	1.10E-225	5.11E-225
PRLR	0.284678336	0.046280948	-2.620842376	1.04E-166	2.94E-166
GSTM5	4.152491337	1.407168033	-1.561182544	3.42E-220	1.49E-219
CCNL1	4.648647833	3.05672295	-0.604825338	2.84E-252	2.03E-251
SULT2B1	0.49098896	0.292052967	-0.749460546	1.63E-56	2.44E-56
SLX4IP	1.018504523	1.814416764	0.833053488	1.31E-271	1.76E-270
RPS6KA5	1.813715712	0.817906822	-1.148939939	1.74E-216	7.32E-216
IMMP1L	4.332905366	2.631363293	-0.719524283	3.48E-269	4.11E-268
CFAP43	1.318806872	0.552906	-1.254127176	3.53E-143	8.60E-143
COA1	4.094735437	2.491081278	-0.716998148	7.38E-271	9.49E-270
BTNL9	2.807653987	1.479906035	-0.923859574	5.07E-160	1.37E-159
GPR17	2.73816807	4.42475225	0.692385676	2.07E-71	3.37E-71
RNF220	5.688502145	3.558702463	-0.676697506	1.03E-278	3.69E-277
NGRN	6.389265492	4.017689196	-0.669284126	9.42E-279	3.39E-277
KRTAP5-1	0.993437687	0.256484217	-1.953559428	1.67E-165	4.67E-165
RBP3	0.175293337	0.437386709	1.319138224	9.79E-21	1.18E-20
NKAIN2	3.161777403	2.151399303	-0.555460486	9.69E-57	1.45E-56
L3MBTL1	3.298854265	1.310845903	-1.331466946	1.27E-272	1.84E-271
PYGO1	1.061366358	2.268501588	1.095816945	7.71E-239	4.31E-238
PLXDC2	1.510735509	2.92786228	0.95459659	2.20E-177	6.64E-177
GABPA	2.161084249	3.158035773	0.547272197	1.07E-249	7.22E-249
WFIKKN2	0.510139832	0.331286614	-0.622812838	3.03E-67	4.81E-67
JAM2	3.062707124	5.171285677	0.755715592	1.68E-271	2.22E-270
AC022400.7	0.739370903	0.031973404	-4.531354008	4.38E-276	9.35E-275
UPK1A	0.160616428	0.071968886	-1.15817424	3.03E-32	3.93E-32
C18orf54	0.582538899	1.366653024	1.230220713	6.66E-225	3.07E-224
CGA	0.247347069	0.019262225	-3.682690521	7.82E-92	1.42E-91
METAP1D	1.602633755	2.352254214	0.553599215	8.02E-219	3.45E-218
TTR	2.05245929	0.096902551	-4.404675154	5.52E-227	2.62E-226
NR1I2	0.163302051	0.038192691	-2.09617444	2.52E-155	6.57E-155
B3GNT10	0.446868895	1.395125058	1.642470916	4.57E-248	2.98E-247
RGS19	2.107008804	3.521247371	0.740890239	1.38E-222	6.16E-222
LMBR1L	4.170954069	2.899661107	-0.524493128	5.94E-243	3.54E-242
ABCD4	4.628037018	3.088360908	-0.583559047	1.88E-264	1.85E-263
HSPB7	1.574050012	0.860056829	-0.871977485	1.43E-97	2.69E-97
CHST7	1.901717025	3.105698171	0.707615038	2.45E-177	7.39E-177
KRT13	1.152836934	0.088019671	-3.711218679	2.16E-131	4.91E-131
TRAF6	1.329583713	2.178314156	0.71223742	8.81E-234	4.59E-233
BMP8B	1.07626681	1.636624903	0.604687938	1.39E-42	1.92E-42
TXNDC16	1.869170497	2.848055477	0.607579077	6.13E-211	2.45E-210
UBTD1	2.867753414	4.124936028	0.524450767	2.91E-229	1.42E-228
LAG3	0.422762846	0.601714947	0.509231602	4.60E-36	6.12E-36
F5	0.466069142	1.359795304	1.544773591	8.58E-22	1.04E-21
FERMT3	1.85618517	3.061089798	0.721704729	3.02E-134	6.99E-134
AXL	2.540061044	3.977899251	0.647143568	1.95E-188	6.43E-188
SDR42E2	0.338301116	0.231231799	-0.548968125	4.38E-42	6.02E-42
FBXO32	2.499840102	3.816628057	0.61046278	3.53E-107	6.97E-107
DDO	1.506672434	2.411538832	0.678588247	6.04E-126	1.33E-125
SASS6	0.819414182	1.309060255	0.675866738	2.04E-137	4.79E-137
ADGRG6	0.415797796	0.672462074	0.693570793	1.72E-38	2.32E-38
CEACAM19	2.044463172	1.003493254	-1.026691157	1.13E-201	4.15E-201
DRAXIN	0.466832058	1.78023511	1.931092244	5.58E-219	2.41E-218
TXNL4A	5.623917524	3.881515044	-0.534955558	2.23E-270	2.79E-269
TMEM150B	0.183429101	0.409067208	1.157115346	5.70E-47	8.07E-47
SLC22A5	2.332251731	1.514834739	-0.622563103	1.81E-171	5.26E-171
FANCA	1.827663561	0.928565894	-0.976924324	7.61E-151	1.94E-150
BYSL	1.93866191	3.592964319	0.89011338	1.04E-279	4.76E-278
KIF25	1.25374209	0.194872278	-2.68563982	1.61E-233	8.39E-233
IQCD	0.925923689	1.473425829	0.670209236	2.55E-134	5.90E-134
MPP3	2.236686608	1.117093305	-1.001613436	1.36E-137	3.21E-137
MIA	0.835297848	0.254589134	-1.714119875	2.11E-131	4.79E-131
ANKK1	0.41252841	0.10160083	-2.021581285	1.23E-180	3.81E-180
LRR1	0.913740644	1.867936101	1.03158847	3.25E-220	1.42E-219
RERG	2.374349276	0.925369117	-1.359431319	1.63E-141	3.93E-141
TCF7L2	2.165469693	3.181206681	0.554894125	2.78E-195	9.68E-195
SOWAHA	4.18399489	1.893115127	-1.14411894	1.55E-174	4.59E-174
STMND1	0.190455653	0.037670227	-2.337958468	1.61E-120	3.44E-120
ANKIB1	3.06874465	4.631339032	0.593780768	1.19E-259	1.01E-258
TESMIN	0.466085539	0.067502878	-2.787573826	4.21E-219	1.82E-218
TMEM30B	0.306616645	0.20663427	-0.569356479	6.09E-32	7.89E-32
N4BP3	1.133689649	0.729946413	-0.63516329	6.07E-59	9.19E-59
ITPRIPL1	0.495024635	1.216550519	1.297224003	1.47E-100	2.81E-100
CKMT1A	3.935781628	0.8826264	-2.156775371	1.17E-241	6.86E-241
SEMA5B	1.998615652	3.129165004	0.646776677	5.11E-89	9.17E-89
FCHSD2	3.407541812	4.915082174	0.528484177	3.40E-203	1.26E-202
TMEM33	2.225441096	3.56129845	0.678312029	1.95E-278	6.64E-277
ANKRD31	0.138950974	0.081193722	-0.775135864	1.25E-74	2.06E-74
EBF3	0.356400239	0.226128658	-0.656354467	1.71E-98	3.23E-98
DBX2	0.85454997	1.892976957	1.147420088	1.72E-97	3.23E-97
WDR5B	0.83345884	2.414795486	1.53471815	3.50E-282	2.68E-280
AP3B2	5.14674767	2.779819678	-0.888669752	3.66E-237	1.99E-236
ALDH8A1	1.55244583	0.557030145	-1.47871562	2.33E-220	1.02E-219
SNAP25	8.390430199	5.603517019	-0.582412172	5.50E-125	1.20E-124
ACLY	3.656969681	5.659632728	0.630059769	7.28E-280	3.40E-278
KCNAB3	2.669763125	1.703402723	-0.648292183	8.92E-59	1.35E-58
TMEM185B	1.773152038	2.872191198	0.695835546	1.13E-167	3.20E-167
CACNB2	2.696734727	1.675956663	-0.686228769	7.00E-119	1.48E-118
TRIM11	3.276116721	2.063453862	-0.666925577	1.18E-202	4.37E-202
TBPL1	4.199076374	2.594812629	-0.694441663	6.84E-274	1.10E-272
METTL21A	3.140889499	1.852041882	-0.762056464	3.60E-275	6.66E-274
STAR	1.305867683	0.554974051	-1.2345165	1.48E-112	3.02E-112
MADCAM1	1.482606203	0.920368393	-0.687852107	3.74E-100	7.15E-100
CDH23	1.988773902	0.532228087	-1.901762716	5.27E-237	2.86E-236
C1QTNF12	1.07642545	0.6056265	-0.829748167	8.87E-102	1.71E-101
TXK	0.179261145	0.047603925	-1.912910383	1.71E-117	3.58E-117
OTOF	1.182837551	0.213126559	-2.47246966	9.74E-170	2.80E-169
SYNGR4	0.55646898	0.211849707	-1.393260137	7.75E-58	1.17E-57
CBWD1	3.239951509	0.681509241	-2.249167097	8.35E-276	1.69E-274
ZDHHC11	3.173470874	0.871040593	-1.865249743	1.67E-271	2.21E-270
CCDC180	2.432802438	0.299837693	-3.020365503	1.29E-277	3.74E-276
LYPD3	0.503098381	0.294164095	-0.774219383	1.09E-96	2.04E-96
FNDC3B	1.131301905	1.738520657	0.619876224	8.60E-104	1.67E-103
PKD1L1	0.344791748	0.121568323	-1.503957898	9.41E-176	2.81E-175
ZNF85	0.971741349	1.488855468	0.615559445	1.34E-127	2.98E-127
IFT27	4.021410494	2.674241594	-0.588571804	3.68E-262	3.36E-261
LAPTM4A	5.113416018	7.360339459	0.525484899	5.53E-283	5.70E-281
LHX3	0.028976003	0.227833291	2.975048044	6.26E-69	1.00E-68
PPP1R13B	3.721982765	1.938960734	-0.940787787	2.70E-261	2.41E-260
SCN2A	3.201202354	1.963427231	-0.705239745	1.23E-88	2.21E-88
C22orf39	4.559793515	3.211996888	-0.505498	3.04E-273	4.64E-272
CAPN5	2.424569349	3.836387416	0.662019899	5.02E-213	2.04E-212
COL21A1	1.140789321	0.452768716	-1.333186199	6.95E-133	1.59E-132
KCNV1	0.963512003	0.530592419	-0.860698576	2.41E-34	3.17E-34
TGFBR1	1.774616251	3.591326675	1.017009805	4.24E-263	3.97E-262
MS4A7	1.23564036	3.043927885	1.30067528	2.57E-184	8.18E-184
BCDIN3D	1.160881646	1.867791777	0.686112737	2.21E-256	1.74E-255
ABCA10	1.444754357	0.085826865	-4.073251104	1.43E-281	9.30E-280
TTC4	3.20026171	1.107229604	-1.531235469	7.13E-277	1.79E-275
HSD17B10	4.3457868	6.415140554	0.561863476	3.06E-282	2.38E-280
HPS6	1.639109284	3.217376666	0.9729728	6.14E-281	3.57E-279
ADGRL4	1.676418825	2.562305371	0.612059797	3.31E-95	6.14E-95
GOLGA8S	0.196556983	0.027348742	-2.845401228	2.88E-239	1.62E-238
ABCA5	3.419797977	0.835160141	-2.033786337	6.75E-276	1.39E-274
ITSN2	3.103255172	1.901089843	-0.706955617	3.34E-278	1.09E-276
PARP4	1.663842299	3.389744488	1.02665783	4.81E-262	4.38E-261
PSMA2	4.69161869	2.371222647	-0.984454632	2.43E-273	3.73E-272
C20orf203	0.778125343	0.392819047	-0.986137685	2.45E-100	4.68E-100
MMP2	1.24580052	3.990252636	1.679407011	3.29E-271	4.31E-270
ARRDC4	2.534279448	3.995262554	0.6567147	6.64E-156	1.74E-155
RNGTT	1.792605104	2.638783121	0.557815072	1.16E-243	6.96E-243
EIF4E1B	1.111308584	0.253793503	-2.13053243	1.09E-160	2.96E-160
SLCO4A1	3.317330542	1.615922826	-1.037664472	5.22E-187	1.70E-186
CES4A	4.811464631	0.932458077	-2.367365355	2.04E-277	5.67E-276
ZNF681	0.588554823	1.522442691	1.37113921	3.90E-188	1.28E-187
P2RY13	0.847438713	2.650946995	1.645326883	2.72E-219	1.18E-218
TEX29	1.43680812	0.97352066	-0.561583908	3.66E-25	4.54E-25
PGA5	0.569543712	0.194889203	-1.547152403	1.49E-71	2.43E-71
AARS2	1.966488806	2.874239319	0.547558216	1.24E-230	6.21E-230
EME1	0.492833168	1.229442243	1.318832702	1.32E-169	3.79E-169
AKT2	4.838603368	3.350369996	-0.530270255	1.54E-249	1.03E-248
CHST5	0.686125247	0.207942866	-1.722284765	8.27E-211	3.30E-210
EP300	2.502841241	3.755935091	0.585605349	2.53E-203	9.42E-203
MN1	1.592500732	2.420051839	0.603743916	6.75E-51	9.79E-51
DDIAS	0.179004476	0.856785952	2.258939161	1.07E-216	4.51E-216
SALL3	1.765060048	2.846752516	0.689599812	8.67E-100	1.65E-99
ANKRD18A	0.978396375	0.230460482	-2.085899671	1.47E-152	3.76E-152
MOB3B	2.110096443	3.255021354	0.625358068	8.87E-114	1.82E-113
CABP1	5.083792951	1.746276369	-1.541623374	7.42E-220	3.23E-219
NEK3	2.904751611	2.032288108	-0.515309862	5.52E-107	1.09E-106
PIP	0.229719623	0.0242021	-3.24666996	4.27E-77	7.16E-77
GARNL3	3.91506892	1.627712514	-1.26619179	1.39E-274	2.38E-273
ZBTB37	0.899718308	1.33385681	0.568058517	1.66E-118	3.50E-118
NDC80	0.092190881	1.446982991	3.972280105	3.04E-247	1.95E-246
GOLGA6A	0.280485221	0.007957021	-5.13955258	2.37E-197	8.34E-197
SEC61A1	4.340930269	6.521313212	0.587158265	2.59E-283	3.07E-281
ZBTB22	2.714097949	4.209602877	0.633211352	4.96E-282	3.63E-280
STEAP1	0.536994295	1.097062224	1.030666689	6.62E-38	8.88E-38
PRR32	0.04550271	0.575559504	3.660940698	2.60E-178	7.93E-178
ALOX15B	0.359330963	1.139799227	1.665394557	6.87E-81	1.18E-80
SERTAD1	1.94038268	3.094770056	0.673491013	1.76E-138	4.16E-138
GIMAP8	0.984471398	2.135661502	1.117261803	9.50E-211	3.79E-210
AC005324.4	1.015264832	0.019066786	-5.734650606	4.97E-276	1.05E-274
PGF	1.622254551	2.55128917	0.653226213	6.72E-64	1.05E-63
RARA	2.473448332	3.590915324	0.53782787	1.84E-197	6.50E-197
FHOD1	3.08467351	2.138056477	-0.528817836	9.98E-169	2.85E-168
ENTPD7	0.413593977	1.182182687	1.515165916	9.82E-262	8.86E-261
RGPD6	3.004936056	0.003867614	-9.601674674	9.64E-283	8.88E-281
RCOR1	1.676989854	2.594226277	0.629430362	3.73E-223	1.68E-222
RFPL1	0.173855355	0.010348602	-4.070379674	4.41E-98	8.33E-98
TRDN	0.860788685	0.282330579	-1.608273721	5.84E-128	1.30E-127
METTL18	1.533196374	2.665741225	0.797994247	5.70E-274	9.23E-273
RNF207	2.490324302	0.626787565	-1.990285165	2.61E-239	1.47E-238
RP2	1.014572874	3.041446068	1.583884929	1.05E-280	5.84E-279
SOHLH1	2.015957504	0.695568713	-1.535200282	3.71E-107	7.33E-107
MSMP	0.450699725	0	#NAME?	2.33E-250	1.59E-249
GIMAP1-GIMAP5	0.860065458	0.000407269	-11.04424979	7.06E-283	6.93E-281
CD200R1	0.189439533	0.129843436	-0.544964351	4.31E-69	6.92E-69
GALNTL6	0.929568553	0.226489074	-2.03711981	4.18E-165	1.17E-164
SPATA21	0.17543022	0.014410378	-3.605717207	4.16E-77	6.98E-77
TIMM8A	1.455888554	2.092202856	0.523122816	1.06E-206	4.08E-206
CYP2U1	1.933413361	3.173256041	0.714813817	2.56E-260	2.22E-259
P2RY8	0.111411017	0.532845217	2.257824613	8.32E-133	1.91E-132
CAMK4	2.575021002	1.266238105	-1.024035483	5.51E-92	1.01E-91
TNNT2	1.774924972	0.27103218	-2.711221981	9.15E-172	2.67E-171
RHOXF1	1.231555772	0.446292612	-1.464420135	4.76E-101	9.13E-101
TMCC3	1.863968308	2.951687272	0.663162547	1.29E-123	2.81E-123
AC010422.3	1.878158399	1.006358967	-0.900173737	4.41E-93	8.09E-93
OPLAH	2.211123027	1.538878141	-0.522900305	3.42E-80	5.83E-80
INTU	1.973283185	1.075811213	-0.87517308	4.79E-172	1.40E-171
CES3	1.100041337	0.655843823	-0.746133527	1.37E-100	2.61E-100
FXYD3	1.494078488	0.57763745	-1.371019755	1.46E-173	4.30E-173
CSTF2T	2.517933664	4.078621444	0.695841335	2.56E-271	3.38E-270
FOXD4L5	0.187859813	0.008759934	-4.422592658	1.96E-230	9.75E-230
IFIH1	1.161387274	2.225095122	0.938017881	1.17E-186	3.81E-186
SP9	0.836242717	0.328296802	-1.348921043	2.50E-44	3.48E-44
SLN	1.308877227	2.123178643	0.697895985	1.30E-10	1.46E-10
GDF1	3.775931715	0	#NAME?	7.95E-299	1.05E-295
KRCC1	3.205385389	4.781766896	0.577045978	6.66E-269	7.78E-268
RSPH3	1.040404052	1.939616133	0.898627235	1.51E-243	9.05E-243
AIRE	0.631227704	0.295040521	-1.097247418	7.13E-66	1.12E-65
CTXN2	0.723269266	0.349367732	-1.049786484	8.25E-120	1.76E-119
SEC24B	2.34451704	3.545291755	0.596613593	5.17E-274	8.46E-273
TDRD6	1.09099039	0.332342281	-1.71489664	1.03E-199	3.70E-199
SFRP2	1.311187611	4.167516559	1.668313804	1.78E-113	3.64E-113
KREMEN1	2.334698983	0	#NAME?	2.87E-299	4.15E-296
ABCC8	4.687401556	2.242325111	-1.063792924	4.87E-191	1.64E-190
KDM5D	2.359362022	1.605293425	-0.555559777	3.68E-57	5.51E-57
FFAR4	0.343164905	0.571353554	0.735481743	2.58E-47	3.65E-47
EIF4EBP1	2.15042661	4.767455275	1.148596509	1.92E-263	1.82E-262
TCF12	3.271980314	5.725020291	0.807116738	1.51E-263	1.44E-262
DZANK1	1.727475459	1.183659527	-0.545411058	1.57E-166	4.43E-166
FEN1	2.374242033	3.987981561	0.748191727	5.95E-273	8.87E-272
RASGRF2	2.308626954	1.487776949	-0.633876819	7.45E-57	1.11E-56
QRICH2	1.966058297	1.1775611	-0.739504182	5.29E-172	1.55E-171
SRRM3	4.991034487	2.116920243	-1.237371958	1.36E-207	5.27E-207
CLCN5	0.788941866	1.23019488	0.640895975	2.50E-124	5.45E-124
LRRC26	0.284994622	0.059947408	-2.249165404	4.21E-58	6.36E-58
GAST	0.122552484	0.407687056	1.734062421	3.90E-104	7.59E-104
ERI1	1.331621128	2.122814038	0.672794329	3.48E-213	1.42E-212
KCTD5	2.805887727	4.541662346	0.694763169	9.83E-283	8.97E-281
SMC1A	2.43366687	3.75010239	0.623798287	1.35E-236	7.27E-236
RNASE2	0.741639464	2.110419803	1.508740088	9.32E-111	1.88E-110
ASB3	3.157799669	1.443874133	-1.128974666	4.32E-273	6.52E-272
LRRC3	0.330061281	0.488025142	0.564221568	7.09E-05	7.51E-05
KALRN	3.349908592	1.70715869	-0.972524559	3.79E-139	9.00E-139
PCDHGA8	0.143408146	0.041259507	-1.797328485	1.34E-112	2.73E-112
EIF5AL1	0.226884706	0.913756687	2.009850699	9.70E-89	1.74E-88
FKBP14	1.489346644	2.651447491	0.832100599	4.65E-247	2.97E-246
ZFR2	2.728037034	0.909992191	-1.583937159	7.74E-191	2.60E-190
CMTR2	1.434191544	2.140538382	0.577735988	2.09E-212	8.44E-212
VMO1	1.174433524	2.390596943	1.025405856	4.91E-231	2.47E-230
LCN15	0.564406108	0.155085274	-1.863671897	1.04E-97	1.95E-97
DNAJB6	5.647883692	3.024832854	-0.900854955	4.96E-278	1.56E-276
CBFB	2.692967831	4.035853506	0.583676812	3.38E-219	1.46E-218
TDGF1	0.617386479	0.202773801	-1.606302626	7.95E-106	1.56E-105
TSPAN12	1.454279695	3.613482549	1.313085164	1.76E-252	1.26E-251
AHSP	0.340229537	0.134872907	-1.334907824	7.82E-09	8.62E-09
ELOC	5.352181987	3.639649658	-0.556327584	7.26E-275	1.29E-273
CACNA1C	1.776343902	1.204447702	-0.560539164	3.20E-101	6.14E-101
GULP1	1.363678042	0.724536627	-0.912372543	2.76E-79	4.68E-79
GALR2	0.122301093	0.076595131	-0.675112713	1.42E-27	1.80E-27
TMED3	3.934871995	1.984520133	-0.987526506	7.49E-274	1.20E-272
RAD51AP1	0.705873286	1.74091071	1.302361082	2.50E-185	8.03E-185
SPINK2	0.410488016	0.226659734	-0.856811983	6.14E-38	8.25E-38
KEL	0.997643548	0.313973319	-1.667882473	7.01E-171	2.03E-170
NHLH2	1.019019555	0.201559484	-2.337904168	4.44E-182	1.39E-181
ZNF12	2.158763735	3.066996762	0.506621287	6.03E-227	2.86E-226
GFRA3	0.420534341	0.131954787	-1.672179923	1.24E-21	1.51E-21
TAS1R1	0.143591048	0.371431689	1.371131094	2.79E-63	4.33E-63
COL24A1	0.78389771	0.138765521	-2.498016267	1.50E-178	4.59E-178
PMM2	1.461231498	0.797352371	-0.873895422	3.66E-197	1.29E-196
B3GLCT	1.607888944	3.105922591	0.94985411	2.02E-204	7.59E-204
RGPD5	1.741181466	0.002906744	-9.226446599	2.55E-283	3.04E-281
GZMH	0.295265668	0.551196227	0.900552396	9.42E-21	1.14E-20
AP1S3	0.69522148	0.295856135	-1.232576845	4.13E-160	1.11E-159
COMMD2	2.514263539	3.665109573	0.543720453	5.77E-262	5.24E-261
NAGA	1.96348274	3.665476998	0.900586036	2.48E-267	2.70E-266
ZAP70	0.764164699	0.332715477	-1.199594635	2.66E-142	6.43E-142
CCDC110	0.655582163	0.271984161	-1.269253967	5.22E-135	1.21E-134
PLCH2	3.895520776	1.344928784	-1.534286427	3.99E-248	2.60E-247
ZNF556	0.257427395	0.117111185	-1.136286719	3.39E-20	4.07E-20
NDUFA11	6.690924818	3.695682625	-0.856364766	8.33E-273	1.23E-271
RAPGEF4	5.211285987	3.38469838	-0.622612153	6.03E-118	1.27E-117
GXYLT1	1.177456877	1.921667682	0.706684646	1.65E-243	9.91E-243
HOXA11	0.015861238	0.424871202	4.743448296	6.71E-87	1.19E-86
GPX2	0.417803529	0.107861194	-1.953648773	2.23E-161	6.06E-161
AC005943.1	0.541788746	0.058447627	-3.212514066	1.52E-13	1.74E-13
TLCD2	0.307983486	0.810364908	1.395718707	3.36E-191	1.13E-190
TNFAIP8	0.677469245	0.476984699	-0.506212465	4.25E-38	5.72E-38
SWT1	1.034367407	1.68446649	0.703543007	5.84E-250	3.96E-249
AC138969.1	7.383868978	0.345413747	-4.417979549	7.92E-279	2.96E-277
PCDHGB3	0.344510852	0.53585998	0.637306648	0.024068211	0.024640562
LCN6	0.645063912	0.097416225	-2.727208129	3.93E-191	1.32E-190
PDE6B	2.986956188	1.695669	-0.816821498	1.41E-128	3.16E-128
CLCNKA	0.533527375	0.061197219	-3.124024302	1.08E-184	3.45E-184
FHAD1	0.609239433	0.200746437	-1.601634938	1.37E-116	2.85E-116
RCC2	3.111291822	5.116844705	0.71774073	8.54E-284	1.29E-281
DHTKD1	2.292642202	3.886712739	0.761539264	2.28E-261	2.03E-260
CD3D	0.278343174	0.597943999	1.103145668	8.51E-27	1.07E-26
CYP27C1	0.15360879	0.800936784	2.382427602	8.88E-140	2.12E-139
ZNF784	1.599145087	2.345424226	0.552548055	9.39E-188	3.08E-187
FAM166A	0.263883944	0.161456636	-0.708756831	1.29E-50	1.87E-50
PRPF4	2.441007966	3.758958399	0.622855946	1.50E-283	1.97E-281
FNDC9	1.828067568	1.113318664	-0.715452803	5.01E-52	7.30E-52
RTL1	0.248675433	0.087782581	-1.502257394	5.66E-94	1.04E-93
YRDC	2.24608814	3.810138712	0.762428979	2.29E-282	1.85E-280
TET3	1.251797531	2.149888645	0.780260701	1.67E-182	5.23E-182
CTRL	1.242260869	0.035982066	-5.109546346	2.39E-279	9.96E-278
AQP4	5.462268239	7.787810929	0.511717696	1.68E-156	4.42E-156
HPCA	5.881789163	3.24953476	-0.85602189	1.21E-119	2.58E-119
RIC3	3.559776912	2.416241194	-0.559022357	5.49E-198	1.95E-197
SPINK5	0.148773192	0.093272767	-0.673586761	1.77E-45	2.48E-45
TXNDC5	2.45653245	0.788477356	-1.639482069	5.21E-264	5.05E-263
FBXW10	0.288823903	0.13621039	-1.084353386	5.15E-51	7.46E-51
FCGR3A	2.426682773	4.499360256	0.89073436	1.13E-114	2.33E-114
AL391650.1	0.603012279	0.173852166	-1.79432634	1.77E-112	3.61E-112
CNKSR1	1.855876044	0.818360737	-1.181291521	9.23E-178	2.80E-177
TXNRD3	1.202140164	1.800364418	0.58268384	6.56E-174	1.94E-173
ODF3L2	0.290774319	0.441577172	0.602765731	2.08E-07	2.26E-07
C1QTNF7	0.272241056	0.164106189	-0.730255001	1.26E-63	1.95E-63
REEP4	1.923755626	3.017297636	0.64933147	4.12E-171	1.19E-170
MYH2	0.233914315	0.002547912	-6.520520822	3.48E-262	3.18E-261
TUT4	4.261235355	1.940342956	-1.134960065	1.30E-275	2.55E-274
ZNF711	2.421990121	3.852837231	0.669728258	1.03E-214	4.26E-214
RNF175	3.037143714	1.302927366	-1.220958516	1.05E-209	4.15E-209
FOXD4L6	0.543616593	0.021474903	-4.661865946	1.73E-226	8.15E-226
PHKG2	3.890339607	2.415528181	-0.687557417	1.16E-274	2.01E-273
CHRFAM7A	0.673621483	0.093907999	-2.842618194	2.55E-246	1.61E-245
AKAP5	1.653674687	0.997257277	-0.729637803	2.38E-47	3.38E-47
GRK4	2.787006478	1.929735455	-0.530313272	1.81E-238	1.01E-237
SH3BP5	4.027318799	1.660859229	-1.277889881	1.84E-272	2.64E-271
PRICKLE4	1.215536552	0.515449989	-1.237688913	2.47E-192	8.40E-192
PHLDB2	1.161423639	0.678611295	-0.775236955	2.22E-89	4.00E-89
NAT1	0.328966514	0.688591446	1.065707522	9.21E-90	1.66E-89
BAIAP2	5.079005831	3.101060245	-0.711784577	2.01E-233	1.04E-232
DDX43	0.263096426	0.125778064	-1.064711309	3.51E-74	5.79E-74
ITGAM	1.405745941	2.209126491	0.652140146	4.30E-82	7.41E-82
LTO1	3.631036062	1.763819646	-1.041678208	3.07E-277	8.26E-276
MMP7	0.051373181	0.635580604	3.628987779	9.02E-106	1.77E-105
DEUP1	0.161048556	0.014055303	-3.518309262	3.95E-43	5.47E-43
PAK1IP1	2.37090141	3.907493262	0.720807714	6.52E-285	2.30E-282
CDS1	2.379772708	1.55510563	-0.61381121	5.43E-84	9.48E-84
CAMTA2	5.675867882	3.948586918	-0.52350456	6.35E-244	3.84E-243
MOV10L1	0.951189902	0.268370505	-1.825507277	1.13E-239	6.42E-239
SLC40A1	1.927850157	3.751309438	0.960401351	9.09E-223	4.08E-222
CPNE4	2.099807796	1.326214994	-0.662942607	7.74E-28	9.79E-28
SPC24	0.320948827	1.776914997	2.468959475	7.34E-216	3.06E-215
CNDP1	4.183680899	2.388176795	-0.808863175	6.04E-94	1.11E-93
RPL37A	10.00306438	6.883436152	-0.539241198	3.02E-275	5.65E-274
HOXA4	0.268218486	0.557440256	1.055408516	3.99E-27	5.03E-27
CCDC68	0.669452195	0.367157091	-0.866583574	1.63E-71	2.66E-71
TPRG1	0.270334521	0.115770666	-1.223475996	3.58E-96	6.67E-96
TP53TG5	1.716968349	0.835545565	-1.039073035	5.33E-123	1.15E-122
PGAM4	0.107381133	0.299947624	1.481970072	1.66E-78	2.81E-78
CAPN9	0.687493979	0.993827027	0.531647698	2.29E-38	3.09E-38
ARHGAP40	0.189091837	0.075321785	-1.327947987	8.37E-56	1.25E-55
POLE	2.824591846	1.515110674	-0.898619231	2.77E-149	6.96E-149
DHRS11	3.525960581	1.807332504	-0.964154396	1.13E-256	8.97E-256
NOS1AP	2.236612441	1.374344501	-0.702571605	1.19E-68	1.90E-68
WNT2B	1.229611163	0.581767827	-1.079686747	3.63E-204	1.36E-203
SLC16A13	0.451145618	1.08418198	1.264941855	1.14E-239	6.44E-239
PYROXD2	2.278569742	0.994275674	-1.196410713	6.75E-227	3.20E-226
GABRQ	0.858658648	1.377877049	0.68229054	1.28E-54	1.90E-54
IGF1	0.469691957	0.128273618	-1.872490402	8.01E-178	2.43E-177
PENK	3.519652984	0.941852978	-1.901859416	1.65E-139	3.93E-139
S100A7	0.405381471	0.162323709	-1.320406411	3.95E-53	5.79E-53
OASL	0.443564377	1.000006648	1.172794179	2.07E-61	3.18E-61
WDR89	1.635669639	2.560954123	0.646800016	3.42E-267	3.70E-266
TRPM1	0.276579071	0.021500464	-3.685252294	1.11E-94	2.05E-94
MPPED1	2.188883647	1.135265357	-0.947165716	1.13E-53	1.66E-53
SMAGP	1.031468023	0.724480942	-0.509679453	1.29E-82	2.23E-82
HSD17B8	2.342425208	3.58875349	0.615479844	8.41E-208	3.26E-207
GPRC5C	3.670018126	1.662744516	-1.142220676	4.04E-223	1.82E-222
SLC16A4	1.185788262	2.592795493	1.128661998	5.59E-217	2.36E-216
ASCL2	0.254482091	0.44061623	0.791958506	2.71E-28	3.44E-28
ZBTB40	1.808072047	2.623070082	0.536804187	1.50E-207	5.79E-207
SPTLC3	0.399981867	0.807752782	1.013979215	1.09E-92	2.00E-92
WBP1L	2.974709698	4.597316925	0.628043242	4.51E-283	4.80E-281
ARC	2.411169505	4.066999517	0.754231744	7.77E-97	1.45E-96
FHDC1	0.738284543	1.807978246	1.29212846	3.70E-130	8.36E-130
TEC	0.223942096	0.140602959	-0.671498786	1.33E-50	1.92E-50
TSPAN19	0.879571484	0.06144362	-3.839465715	3.10E-267	3.37E-266
ZNRF1	3.523412188	2.282201131	-0.626547317	2.34E-256	1.84E-255
BCHE	2.221706988	4.988122927	1.166828461	1.20E-257	9.72E-257
ZFP3	1.393761748	2.729202968	0.969495725	9.20E-257	7.33E-256
CEP19	1.732368661	2.489349652	0.523022905	4.72E-164	1.31E-163
AC005833.1	0.508842624	0.042247982	-3.590265181	1.39E-83	2.43E-83
AC008982.1	1.010840975	0.005038259	-7.648414956	1.21E-65	1.90E-65
DBF4	1.189253075	1.921175231	0.691933358	3.63E-147	9.03E-147
PHF7	1.92124172	1.314766096	-0.547232884	5.76E-158	1.53E-157
HGD	0.484339068	0.174632037	-1.471699132	1.70E-146	4.22E-146
GNL3L	0.820233261	2.189352165	1.416397883	2.22E-268	2.54E-267
WAS	1.515151394	3.100200269	1.03289946	2.04E-213	8.34E-213
OLFM3	1.939220672	0.795323537	-1.285863212	8.57E-114	1.76E-113
ZNF337	3.495646117	1.332182227	-1.391767701	6.10E-276	1.27E-274
KCNMB1	0.430364885	1.216451457	1.499046477	3.31E-149	8.32E-149
POU3F4	1.360639846	2.758737564	1.019722977	2.33E-106	4.58E-106
BLNK	1.017585339	1.611762021	0.663488953	1.01E-59	1.53E-59
EVC	0.617552225	1.120083934	0.858973794	4.09E-41	5.60E-41
PIGP	2.975035457	1.424824525	-1.062122609	9.80E-264	9.37E-263
GPR37L1	3.856479573	5.46627563	0.503273739	2.10E-149	5.30E-149
ADARB1	3.045424535	1.772587749	-0.780786307	1.31E-175	3.91E-175
WEE1	1.028439524	1.90894335	0.892317329	3.31E-92	6.04E-92
NOS2	0.641446217	1.174881993	0.873115648	3.82E-52	5.57E-52
MUC12	1.443821672	0.094061176	-3.94014939	8.99E-177	2.70E-176
EFNB3	2.824018773	4.095279094	0.536212096	1.78E-76	2.98E-76
AZIN2	3.576430656	2.419774853	-0.56364765	1.55E-230	7.72E-230
LARGE2	0.207984427	0.0839555	-1.308778769	1.91E-86	3.37E-86
SH3BP4	2.144994824	3.56650472	0.733536716	1.18E-204	4.47E-204
SLC25A41	1.835533829	1.017830464	-0.850702427	1.40E-102	2.70E-102
SP1	2.275948974	3.496338733	0.61937675	1.61E-237	8.80E-237
EIF4E	3.64740748	2.086300631	-0.805924321	2.61E-272	3.70E-271
TMPPE	0.212282411	0.461011596	1.118818198	3.29E-106	6.47E-106
CBX7	5.144317834	3.188970317	-0.689889111	7.65E-240	4.35E-239
DIAPH3	0.353355333	0.717717277	1.022295965	7.41E-88	1.32E-87
SLFN11	1.262255388	1.989855302	0.65665969	7.35E-96	1.37E-95
VPREB3	0.709452173	0.491409893	-0.529778528	6.95E-45	9.72E-45
CCDC84	4.223137107	2.449277338	-0.785958943	3.78E-262	3.45E-261
RUFY2	3.73405199	2.551483952	-0.549405447	6.14E-234	3.20E-233
C1QTNF5	2.783971801	0	#NAME?	2.87E-299	4.15E-296
MBOAT4	0.090371539	0.156547534	0.79266039	3.52E-49	5.05E-49
STAG2	3.125788499	4.498929286	0.525361527	1.53E-253	1.12E-252
IL20RB	0.341849069	0.504198935	0.560633574	3.83E-50	5.52E-50
NT5C1A	0.550577087	0.898542456	0.706642102	7.66E-16	8.93E-16
EXOSC1	3.660845821	2.579692515	-0.5049779	6.25E-257	4.99E-256
HPDL	0.910528392	0.615080988	-0.56592762	1.40E-45	1.97E-45
CD180	0.193431075	0.988096007	2.352831638	1.02E-209	4.05E-209
RPE65	0.347173503	2.410066772	2.79534437	2.45E-225	1.14E-224
SIRT7	3.109456155	2.183107478	-0.510279116	1.59E-217	6.74E-217
TSHZ3	1.084094296	2.261457118	1.06076239	1.04E-218	4.47E-218
FAM122A	1.972623101	2.936910269	0.574183854	8.98E-280	4.18E-278
DGKZ	5.962455573	3.494178835	-0.770953163	3.45E-254	2.59E-253
PARP11	1.140447455	2.150049633	0.914769987	2.44E-275	4.64E-274
AL669918.1	0.256561744	0.031899132	-3.007716997	3.26E-40	4.44E-40
ARHGAP18	0.960498619	2.158709598	1.168313731	6.72E-185	2.15E-184
ZNHIT2	2.29087596	3.322576918	0.536403253	2.37E-237	1.29E-236
KCNK9	2.139896979	0.561827554	-1.929342057	2.03E-118	4.29E-118
HDDC2	6.065175447	3.845560034	-0.657355664	8.25E-275	1.45E-273
SUSD5	1.37155866	2.390903866	0.801739797	1.79E-29	2.29E-29
TPK1	1.310457563	0.769841937	-0.767436466	1.96E-206	7.52E-206
VIP	1.742861264	0.890607095	-0.968596722	1.20E-63	1.87E-63
L1CAM	4.277043246	2.833680692	-0.593936595	1.62E-54	2.39E-54
C5orf63	1.145009167	0.561129736	-1.028952877	1.07E-154	2.79E-154
SYTL3	0.602414432	1.490894958	1.307350376	5.50E-183	1.73E-182
KRT14	0.903054746	0.177751983	-2.344947796	2.57E-200	9.29E-200
CASP3	2.622940253	3.966225262	0.596581672	1.03E-242	6.14E-242
CNTN6	1.021832001	0.555861142	-0.878361585	1.62E-49	2.33E-49
AMDHD2	3.421125211	2.356211672	-0.538001756	1.99E-225	9.24E-225
ERAP1	1.743032175	3.103414362	0.832257135	3.43E-256	2.69E-255
STEAP1B	0.781333386	0.551473092	-0.502647766	1.61E-28	2.05E-28
FRZB	1.845027882	2.6888386	0.54334054	1.61E-74	2.65E-74
AGAP5	1.762080335	0.117503529	-3.906503704	2.25E-278	7.57E-277
TRIOBP	2.514430628	1.517276085	-0.728748127	3.14E-220	1.37E-219
ASB4	0.707330783	0.370712019	-0.932086156	5.19E-64	8.07E-64
S100A13	6.536036258	3.690231795	-0.824704547	5.20E-240	2.97E-239
AC013394.1	0.618005063	0.104250204	-2.56756845	1.14E-270	1.45E-269
CFAP206	0.471194384	0.075503035	-2.641715812	3.41E-205	1.29E-204
SYPL2	0.508212456	0.751973019	0.565249164	8.91E-23	1.09E-22
GOLGA8B	4.552560072	2.240304282	-1.022983359	1.21E-227	5.78E-227
AC068533.4	0.550340456	0.162492066	-1.759955106	3.68E-93	6.76E-93
KCTD12	3.199114323	5.022236371	0.650657381	8.25E-225	3.80E-224
TESC	3.522150473	2.209764511	-0.672563912	3.00E-82	5.17E-82
ACTC1	1.043352203	0.59054106	-0.82111697	1.59E-85	2.79E-85
TUBE1	3.500424866	1.930393489	-0.858635086	5.36E-267	5.74E-266
HSBP1L1	3.651513649	2.18006347	-0.744124486	1.92E-256	1.52E-255
CFI	1.270664089	2.685356729	1.07953106	1.05E-114	2.17E-114
MCF2L2	3.059406685	0.966109164	-1.662993778	5.21E-260	4.47E-259
ACP7	1.016782286	0.188628439	-2.430391692	1.93E-176	5.80E-176
ANXA8	0.171232391	0.010274188	-4.058859319	4.03E-143	9.81E-143
DCHS1	1.569796618	2.877402272	0.874189273	1.15E-205	4.38E-205
C3orf38	1.891008168	3.177569722	0.748768186	5.66E-275	1.02E-273
PCDHA11	0.710391384	0.42462315	-0.742431057	7.06E-63	1.09E-62
PSORS1C1	0.77913355	0.407367642	-0.93553925	5.56E-85	9.72E-85
ASB14	0.271303597	0.611069194	1.171427576	3.13E-184	9.93E-184
INKA2	2.0756543	3.028874328	0.545215537	6.69E-116	1.39E-115
STX16-NPEPL1	2.720175168	1.006212107	-1.434765104	1.49E-201	5.46E-201
AIFM3	5.100269455	1.730872961	-1.559073629	1.88E-255	1.45E-254
ALG1L2	0.135359137	0.279165896	1.04433043	3.52E-87	6.24E-87
AC090360.1	1.62279588	0.756273571	-1.101501437	1.79E-202	6.59E-202
VWA3A	1.428421071	0.91233105	-0.646791998	6.64E-33	8.65E-33
BAAT	0.378939516	0.18735462	-1.016196042	1.56E-111	3.16E-111
TUBA4B	0.350803024	0.050449162	-2.797758971	1.01E-81	1.73E-81
BICDL1	3.787915134	0.967480752	-1.969099144	4.50E-253	3.26E-252
AMN1	3.723675216	2.153128262	-0.790292981	1.36E-265	1.38E-264
B4GALT5	2.929712508	4.998453432	0.77072268	1.07E-281	7.14E-280
SLC35C1	1.657716984	2.774202397	0.742875324	2.63E-272	3.72E-271
TMEM235	2.846070919	1.514883063	-0.909765179	1.02E-81	1.76E-81
FBXO36	1.36662278	2.229141358	0.705873026	1.07E-204	4.04E-204
KCNT1	3.639467748	0.756369369	-2.266564635	3.96E-221	1.75E-220
RAB40B	5.084207961	2.838531666	-0.840878207	1.08E-256	8.61E-256
PRL	0.635307958	0.021573924	-4.880095578	3.53E-125	7.73E-125
MATN2	2.750908974	4.20384252	0.611800223	7.17E-152	1.83E-151
SLX1B	1.645416124	0.026320907	-5.966099457	6.33E-258	5.17E-257
ZNF79	0.943876554	2.02687257	1.102585296	1.40E-271	1.86E-270
PLIN5	2.140584174	0.573206989	-1.900876462	1.51E-224	6.93E-224
SLC9A5	2.248630043	0.999132247	-1.170298767	1.14E-180	3.54E-180
ABCA4	0.279902824	0.105732555	-1.404506389	4.67E-157	1.24E-156
EDA2R	0.392235486	1.649665842	2.072381852	5.82E-140	1.39E-139
BIRC7	0.266983061	0.67737689	1.343210554	3.66E-100	6.99E-100
DYNLRB2	2.269313969	1.138031069	-0.99571628	6.64E-165	1.85E-164
KCNAB2	5.084350476	2.970397308	-0.775407569	1.25E-174	3.70E-174
CTSS	1.750829728	3.550123538	1.019830443	3.94E-170	1.14E-169
RASGEF1A	2.930845258	1.329211683	-1.140745921	5.10E-192	1.73E-191
SCART1	0.966979022	0.508141779	-0.928253505	2.78E-90	5.02E-90
ASB7	1.390419746	2.288189405	0.718686	3.50E-279	1.41E-277
ITPR2	1.549494489	3.11482061	1.007351453	3.08E-235	1.63E-234
PDE3A	0.816287384	1.25826069	0.624281791	2.14E-65	3.36E-65
CENPV	4.695676385	2.858758788	-0.715944089	4.54E-175	1.35E-174
ZNF670	0.678484312	1.801423616	1.408750117	1.50E-268	1.74E-267
SLC6A9	2.690668795	4.092880935	0.605151884	4.57E-128	1.02E-127
DTNB	4.568220622	2.137035951	-1.096021149	4.13E-277	1.09E-275
RAB20	1.301526662	3.351729576	1.364700889	2.57E-233	1.33E-232
DENND3	3.366947242	1.988039752	-0.760094511	2.74E-148	6.84E-148
MDFI	1.518052706	4.375068797	1.527083822	1.61E-226	7.61E-226
SUSD3	1.051381381	2.39014459	1.184811804	1.32E-154	3.44E-154
MSANTD3-TMEFF1	3.539110503	0.114024367	-4.955972743	1.38E-280	7.44E-279
KCNH7	0.198015048	0.41371793	1.063037412	3.21E-05	3.42E-05
MUC6	0.374118617	0.104238399	-1.843608934	2.68E-137	6.29E-137
ORM2	0.108827203	0.240865097	1.146186128	2.24E-61	3.43E-61
GTSE1	0.200385342	1.404430086	2.80913592	9.27E-223	4.16E-222
POLE2	0.569357164	1.01262725	0.830697353	2.58E-70	4.18E-70
TRIM59	1.408077592	0.676987159	-1.056526462	2.98E-90	5.39E-90
FGF22	1.588531861	0.259880304	-2.611774824	8.62E-270	1.05E-268
ASB9	0.246749073	0.452371276	0.874462661	1.12E-47	1.59E-47
NPIPB9	1.062403052	0.094465322	-3.491402568	1.34E-271	1.79E-270
POLN	2.010913537	0.595346831	-1.756048764	1.01E-272	1.48E-271
RILPL2	1.228173671	2.065720364	0.750130389	1.74E-223	7.88E-223
SYNPR	4.65130599	1.565996747	-1.570554636	4.25E-194	1.47E-193
TBXAS1	1.589006395	2.458264812	0.629515405	4.22E-86	7.44E-86
TMEM266	1.954130002	0.476326663	-2.036503235	9.49E-202	3.47E-201
IMPAD1	3.017222661	4.53102543	0.586616421	1.37E-279	6.07E-278
ZNF256	1.094998182	1.910707773	0.803178672	3.44E-229	1.68E-228
PBRM1	2.067602502	2.970188673	0.522595724	1.55E-217	6.59E-217
IGSF5	0.490289082	1.09427526	1.158271147	1.21E-157	3.20E-157
CSKMT	1.916083167	1.301126178	-0.558399306	8.03E-118	1.69E-117
SMC3	2.892773955	4.45399028	0.622644816	1.70E-250	1.17E-249
RIPK2	1.692756665	3.340295445	0.980601113	3.71E-255	2.84E-254
RGS8	1.908531597	0.729291535	-1.387895517	4.10E-126	9.05E-126
C3orf49	0.25061004	0.357352354	0.511903079	2.81E-20	3.37E-20
NEIL3	0.026195068	0.692442928	4.724328039	1.61E-227	7.68E-227
GAB3	0.738862071	1.313144286	0.82964847	2.99E-127	6.63E-127
LILRA6	0.453526056	0.254094123	-0.835822432	1.21E-52	1.77E-52
KCNQ1	0.569132267	1.987068855	1.803805986	2.16E-257	1.75E-256
RND3	1.888155111	3.281688493	0.797461014	2.66E-157	7.04E-157
RAB4B-EGLN2	0.918223689	0.02363576	-5.279802508	8.91E-268	9.91E-267
MGST1	5.406537072	3.194088092	-0.75930073	3.38E-186	1.09E-185
PGLYRP1	0.279780844	0.165535361	-0.757157757	9.39E-36	1.24E-35
NME9	1.908174195	0.938933043	-1.023098695	5.88E-228	2.84E-227
ELOVL3	0.283083505	0.119935224	-1.238972266	2.79E-82	4.82E-82
RAB32	1.596907592	3.224951586	1.013996671	2.52E-178	7.67E-178
HNF4G	0.200760776	0.831655906	2.050509317	1.17E-222	5.24E-222
SLC26A5	0.23440607	0.054042223	-2.116850999	4.48E-53	6.57E-53
COL14A1	0.617448657	1.17196767	0.92454169	2.47E-42	3.40E-42
HS2ST1	2.355229805	3.433694728	0.543893949	5.13E-191	1.73E-190
LRRC42	2.375631703	3.517408079	0.566201531	9.66E-227	4.57E-226
ZNF100	0.896569374	1.95094271	1.12168429	2.63E-244	1.60E-243
YTHDF3	2.712035213	3.8841035	0.518205734	1.70E-275	3.30E-274
MB	1.606444412	0.601960881	-1.416129419	1.00E-156	2.64E-156
KCNJ8	1.551995197	2.706002223	0.802038932	9.46E-190	3.15E-189
HLA-DMA	2.855866389	4.242733551	0.571065594	2.71E-102	5.24E-102
IRX6	0.218976408	0.046927541	-2.222268685	2.85E-112	5.80E-112
PLD1	1.598063073	0.878960943	-0.862453384	9.86E-72	1.61E-71
AC010132.3	2.273988788	0.010556009	-7.751016835	2.29E-283	2.77E-281
PUS1	2.938745945	1.949696157	-0.591951333	7.20E-240	4.10E-239
UTP15	1.188523513	1.831263912	0.623669274	1.52E-235	8.11E-235
CXorf21	0.272517053	1.255942085	2.204351524	2.62E-214	1.08E-213
SULT1C2	0.298394885	0.103295746	-1.530441961	3.20E-73	5.25E-73
DST	6.557530056	3.967732559	-0.724837729	2.21E-276	5.07E-275
DNHD1	2.433711368	1.070633221	-1.184693754	3.24E-266	3.36E-265
LRP6	1.915928526	2.8018238	0.548322489	3.31E-181	1.03E-180
XPR1	1.874849943	3.497474079	0.899538234	1.28E-280	6.95E-279
ZNF287	1.483965374	2.186556738	0.559203355	5.43E-183	1.71E-182
C11orf97	1.106297417	0.286015402	-1.951574549	1.10E-99	2.09E-99
FAHD2A	3.779259782	2.653033534	-0.51046078	9.98E-268	1.11E-266
SLC10A6	0.084640474	0.265534583	1.649480165	1.99E-41	2.73E-41
ABHD17A	5.852119068	3.489273502	-0.746032437	8.97E-274	1.43E-272
B4GALNT1	4.285677408	2.695135817	-0.669165282	2.12E-146	5.27E-146
AC008750.8	0.955937654	0.628115716	-0.605886162	2.62E-45	3.67E-45
JPH2	0.363347142	1.157736062	1.671885926	7.43E-162	2.03E-161
CDC5L	2.310159121	3.801378924	0.718530615	1.61E-283	2.06E-281
WT1	0.201037994	0.110817499	-0.859282473	7.48E-44	1.04E-43
MGME1	1.873602248	3.24074591	0.790511199	5.33E-264	5.16E-263
UPK3BL1	4.079972087	0.462924386	-3.139710814	3.39E-278	1.10E-276
IGFL2	0.225209344	0.134003121	-0.749000081	4.42E-27	5.57E-27
RHOBTB1	1.571708224	2.34118762	0.574907138	5.82E-139	1.38E-138
ARID5B	1.632399099	3.211449035	0.976230582	6.54E-252	4.62E-251
CXCR2	0.238447813	0.423710132	0.82940408	2.56E-22	3.12E-22
HBG1	0.216520777	0.025603622	-3.080085641	1.81E-48	2.59E-48
RFC3	1.331849541	2.520061945	0.920028086	7.54E-234	3.93E-233
IL17RE	1.346152916	0.699784972	-0.943858713	2.92E-46	4.11E-46
AC093899.2	0.244539593	0.000323659	-9.561378656	3.77E-158	1.00E-157
SESN2	2.033083871	3.431352917	0.755107784	4.03E-238	2.23E-237
BCL6B	1.083528709	1.701463045	0.651038437	8.77E-93	1.61E-92
C10orf67	0.295541355	0.065686224	-2.169697271	2.76E-134	6.39E-134
SMARCC1	2.606851359	3.945384609	0.597857622	7.28E-229	3.54E-228
INO80B	3.783516247	2.131096561	-0.828131676	2.81E-271	3.70E-270
CCDC177	0.785835484	0.36845565	-1.092736336	3.36E-70	5.44E-70
FER1L5	0.278458348	0.050654828	-2.45868985	8.64E-211	3.45E-210
RBPMS	2.732386943	1.236801301	-1.143548062	4.06E-203	1.51E-202
TRIM61	0.313082054	0.182112201	-0.781713233	1.49E-91	2.72E-91
ZNF281	1.763757222	2.956734126	0.74535253	1.34E-261	1.21E-260
NFIB	2.779422601	4.548531408	0.710615607	5.04E-248	3.29E-247
DPY19L2	2.248423026	0.988011389	-1.186313918	7.42E-202	2.72E-201
ZNF493	2.525744286	1.536924302	-0.716662474	4.85E-199	1.74E-198
BCL2L15	0.634891641	0.168654255	-1.912441663	7.49E-219	3.22E-218
PPIL1	3.493880927	5.235380655	0.583463995	1.02E-283	1.52E-281
NRG4	1.711821861	0.135497643	-3.65919292	1.17E-270	1.48E-269
TMEM120B	2.993028811	1.586798407	-0.915487312	5.79E-202	2.12E-201
PRKCH	2.069610454	1.400195517	-0.563730954	3.38E-63	5.24E-63
KCNMB3	0.975133459	0.18519532	-2.396552039	8.99E-256	6.96E-255
CACNA1I	1.945615157	0.76203662	-1.352294139	1.74E-141	4.20E-141
TRAFD1	2.899633414	4.307783416	0.571075198	5.83E-261	5.15E-260
EPB41L3	4.973713136	2.964413575	-0.746576564	5.45E-217	2.30E-216
SLC22A14	0.441921212	0.065829523	-2.746982525	1.27E-237	6.97E-237
DES	2.112325627	1.017244802	-1.054165343	2.60E-97	4.88E-97
GGT1	2.331870386	1.380606507	-0.756185411	6.10E-218	2.60E-217
BMP4	1.108119625	1.718598306	0.633118745	2.70E-70	4.37E-70
RELN	3.147305508	0.987058126	-1.672910278	7.95E-172	2.32E-171
COPS9	7.036095925	4.969075591	-0.501797663	1.29E-254	9.78E-254
CHIC2	2.038766519	3.512036812	0.784611401	4.62E-266	4.76E-265
SNAI2	0.778743339	1.550178193	0.993214239	8.77E-83	1.52E-82
ANGPT1	0.751329326	1.072838237	0.513915242	4.91E-08	5.37E-08
ADH1B	0.97139206	0.177246532	-2.454296294	3.69E-227	1.75E-226
PWP2	1.586304987	0.392648682	-2.014359215	1.52E-199	5.47E-199
LPL	3.015010866	5.537231378	0.877001606	3.39E-180	1.05E-179
GCC1	1.591771528	3.119412084	0.970640874	1.33E-280	7.21E-279
RXFP1	0.79712693	0.479289036	-0.733913531	9.93E-06	1.06E-05
ARL17A	2.294574074	0.178509581	-3.68415297	4.23E-277	1.11E-275
SCRT1	3.655613094	2.38200487	-0.617937022	1.14E-61	1.74E-61
ACSL6	3.717787385	2.585014539	-0.524271872	1.89E-102	3.65E-102
MTRNR2L4	0.089504628	0.134287122	0.585286769	3.08E-16	3.60E-16
HS3ST5	1.311291979	0.584002381	-1.166942803	4.29E-87	7.60E-87
C22orf42	0.245390911	0.011501315	-4.415211058	8.01E-32	1.04E-31
MYH11	2.158514453	0.698968984	-1.62673841	2.50E-192	8.51E-192
DOK7	1.150760988	0.306879903	-1.906842142	1.73E-176	5.19E-176
ZNF280D	3.648879218	1.715036488	-1.089214126	9.63E-279	3.45E-277
BHLHA9	0.186647215	0.114886975	-0.700098729	9.29E-26	1.16E-25
EPHB2	1.176018643	1.885551428	0.681075569	8.81E-97	1.65E-96
ADARB2	2.751851604	1.672612789	-0.718299175	3.51E-71	5.72E-71
P4HA3	0.390774058	0.225655444	-0.792213108	4.27E-46	6.01E-46
TNFRSF1B	2.018311509	3.677584354	0.865609575	4.55E-178	1.38E-177
BMT2	1.624904219	2.954150549	0.862388671	5.34E-274	8.70E-273
PNMA5	1.352762243	0.622321774	-1.120175669	1.28E-26	1.60E-26
RNASE3	0.284392174	0.916996535	1.689034516	6.89E-95	1.28E-94
TMPRSS6	0.422446927	0.087482805	-2.271698713	2.03E-33	2.66E-33
PMF1-BGLAP	2.472988176	1.685992019	-0.552657635	3.38E-168	9.61E-168
MSLN	0.489875299	0.718133349	0.55183721	0.00047282	0.00049468
PTCHD4	0.211383393	0.388277687	0.877226763	0.007356481	0.007580764
SNX4	3.053895676	4.363891272	0.514964378	3.76E-274	6.22E-273
COL9A1	2.430742309	1.069673426	-1.184226551	1.33E-148	3.34E-148
RBP4	3.494287932	1.418822666	-1.300304209	7.05E-95	1.30E-94
TSHR	0.268740111	1.052279203	1.969233973	6.01E-49	8.61E-49
SLC7A3	0.351394114	0.885641591	1.333632948	4.22E-65	6.61E-65
ASPSCR1	4.074692375	2.249661274	-0.85698335	1.12E-269	1.36E-268
LYSMD1	2.028408735	3.167895076	0.643176161	2.80E-274	4.71E-273
GABRA2	3.103848032	1.031010677	-1.58999865	1.49E-189	4.96E-189
CD82	3.456487265	4.923407693	0.5103506	1.19E-185	3.83E-185
MRGPRE	0.161662523	0.082498254	-0.970549788	9.73E-62	1.50E-61
TMOD4	0.249466759	0.00017689	-10.46177665	2.24E-255	1.73E-254
PCP4	6.172044165	2.38807904	-1.369897798	1.05E-226	4.95E-226
DEPDC1B	0.282224465	0.953416572	1.756263646	3.46E-127	7.68E-127
GJB2	0.786870012	1.213785483	0.625316239	0.001692092	0.001758855
SLC6A13	2.360292789	0.738399295	-1.676492754	4.39E-233	2.26E-232
MAVS	2.463896754	3.984521198	0.693464569	4.83E-280	2.31E-278
CACNA1F	0.494920055	0.091355679	-2.437629182	8.91E-219	3.83E-218
GPR89B	2.577435243	0.734229687	-1.811632828	3.25E-276	7.13E-275
FARSB	3.159482003	4.537401596	0.522178307	4.98E-278	1.56E-276
PLP2	2.77868898	4.077828616	0.553396781	3.29E-63	5.09E-63
SLC6A3	0.272907571	0.031858744	-3.098651099	4.45E-47	6.31E-47
FSIP2	0.201392208	0.047260187	-2.091310635	2.06E-228	1.00E-227
SPDYE2B	0.17119454	0.012161995	-3.815184895	2.75E-205	1.04E-204
ZNF831	0.303419774	0.102292977	-1.568608005	8.09E-113	1.65E-112
MRE11	1.496514377	2.120541998	0.502826918	8.72E-209	3.42E-208
BICC1	0.52214174	0.815448274	0.643151874	1.05E-35	1.40E-35
ZNF773	1.652183356	1.154491883	-0.517115774	1.39E-142	3.37E-142
GALNT4	0.454778786	0.057967686	-2.971844158	7.09E-167	2.00E-166
RCOR2	1.787232742	4.184970316	1.227489868	1.77E-190	5.94E-190
AL139353.1	1.316532756	0.392728788	-1.745138159	2.71E-245	1.68E-244
EIF3C	6.762809032	1.172371826	-2.528192412	2.94E-277	7.97E-276
KLRK1	0.790202726	0.421625874	-0.906259417	7.74E-67	1.23E-66
CYGB	2.893203192	1.452410031	-0.994218849	4.32E-159	1.16E-158
CTLA4	0.138568283	0.211866205	0.612556409	0.00083635	0.000872374
P4HA2	2.592325408	1.443470992	-0.844704712	3.95E-167	1.12E-166
DAPK2	1.881865109	0.691660182	-1.44402791	6.67E-233	3.42E-232
FLCN	4.284305454	2.705965315	-0.662917995	1.32E-252	9.44E-252
CCDC155	0.686840524	0.004860651	-7.142681818	5.06E-44	7.04E-44
ANKRD37	3.64300396	1.719665926	-1.083000239	1.05E-273	1.65E-272
NPHP1	1.774207444	0.923782257	-0.94154996	5.80E-141	1.39E-140
ZNF239	1.28785895	1.896805677	0.558597292	6.49E-163	1.78E-162
INAFM2	3.111965586	5.110532448	0.715647502	7.81E-282	5.32E-280
CCL5	0.791567214	1.628920979	1.041132855	3.76E-79	6.37E-79
NAGS	0.576816528	0.916247885	0.66762546	9.43E-75	1.56E-74
EEA1	1.395216451	2.601458926	0.898831973	4.68E-270	5.79E-269
ELOA	2.501620256	3.675844573	0.55521296	6.50E-273	9.65E-272
ATG16L2	3.532423837	2.140453118	-0.722742218	2.59E-256	2.04E-255
POLD4	3.838084909	2.524402177	-0.604444856	4.35E-226	2.04E-225
MOBP	6.229469856	3.155151177	-0.981400259	2.17E-145	5.34E-145
ZNF706	5.414012759	3.788580038	-0.515041061	7.44E-279	2.83E-277
CLIC4	3.917353418	6.600438326	0.752682543	9.97E-255	7.57E-254
CEP63	3.002177573	2.119124954	-0.502540654	3.79E-273	5.76E-272
NOSTRIN	2.352358803	1.421437083	-0.726757887	4.03E-125	8.83E-125
F7	0.555596916	0.314527379	-0.820852984	3.55E-61	5.45E-61
CTXN3	1.35110015	0.371688602	-1.861968264	1.71E-110	3.44E-110
ABCG2	2.66076473	3.772185536	0.503559687	3.57E-113	7.29E-113
XRCC2	0.223314588	0.908466681	2.024356106	5.28E-242	3.11E-241
GNG3	6.709236971	3.868172699	-0.794496494	2.73E-161	7.42E-161
FAM111B	0.092678844	1.101667438	3.571304926	5.91E-238	3.25E-237
MAGT1	2.387111254	4.397699698	0.881483285	2.50E-262	2.29E-261
DYSF	2.713892791	1.667524208	-0.702656025	3.63E-104	7.08E-104
EPHB1	2.367877032	3.650638564	0.624554679	1.34E-96	2.50E-96
FAM124B	0.434909525	0.673833965	0.631677843	9.92E-45	1.39E-44
CYP4Z1	0.507650602	0.029680365	-4.096255122	4.04E-244	2.45E-243
COL4A6	0.212226862	0.66745538	1.653064119	4.59E-79	7.78E-79
NEU4	2.512166615	3.575193321	0.509089103	1.21E-60	1.85E-60
FAM117B	1.557641616	2.297105273	0.56045364	3.77E-147	9.38E-147
ZKSCAN2	0.871609511	1.847388359	1.083733338	3.49E-260	3.01E-259
AC092647.5	0.273819658	0.14029548	-0.9647575	9.34E-62	1.44E-61
INHA	1.725073386	1.032638861	-0.740321939	1.52E-104	2.97E-104
TCERG1L	1.034124589	0.328226674	-1.655645616	2.02E-89	3.64E-89
MSX1	1.699170231	3.310988261	0.9624315	3.09E-209	1.22E-208
MMP14	1.603664317	4.393169964	1.453890131	4.54E-252	3.23E-251
PI4KA	5.542178172	3.853372994	-0.524331251	1.43E-208	5.58E-208
KDM5A	1.516764315	2.538504024	0.74298162	3.96E-246	2.49E-245
RAB25	0.463097207	0.153663902	-1.591536763	3.24E-130	7.33E-130
NPIPA8	2.425151746	0.017914314	-7.08081842	5.49E-261	4.86E-260
CYP51A1	3.721328313	1.74865018	-1.089575972	2.84E-273	4.34E-272
NPIPA7	2.301452202	0.018017272	-6.997020046	3.38E-285	1.38E-282
PAFAH2	1.492518863	2.441026549	0.709738821	2.35E-255	1.81E-254
HS3ST3B1	0.275281348	0.775835826	1.494844536	2.36E-11	2.67E-11
GOLPH3	3.691827469	5.266172368	0.51241961	1.19E-282	1.04E-280
CHI3L2	1.409918011	3.557028058	1.335061084	2.74E-103	5.32E-103
RNASEH2A	2.186130926	3.862544754	0.821171844	1.31E-270	1.66E-269
LEMD1	0.752561213	0.429374705	-0.809571732	1.62E-15	1.88E-15
RRM2	0.161020298	2.074153358	3.687208099	1.68E-226	7.92E-226
HARBI1	0.888779621	1.680053808	0.918609798	2.55E-252	1.82E-251
EIF4EBP2	3.326820942	4.850535695	0.543999869	6.31E-275	1.13E-273
CCDC159	4.497446181	2.712770441	-0.729339048	8.33E-268	9.28E-267
TMEM154	0.192799008	0.418089276	1.116713409	1.35E-42	1.86E-42
KIAA0825	0.734866726	0.219515683	-1.743158616	6.37E-224	2.90E-223
CRABP1	3.368538094	1.038174848	-1.698073174	1.60E-176	4.80E-176
TP53AIP1	0.561347882	0.26722614	-1.070833988	9.96E-116	2.07E-115
MST1	3.191135989	2.214295944	-0.527222036	1.05E-119	2.24E-119
PTPRN	5.324086041	2.986672883	-0.833994652	4.79E-166	1.34E-165
LPCAT3	2.721125606	1.922879938	-0.500934867	1.68E-130	3.82E-130
CCL21	0.213502537	0.114100425	-0.903949052	1.61E-64	2.51E-64
DNAJB13	0.502727653	0.144358111	-1.800124881	4.25E-128	9.48E-128
ZNF138	2.002107505	2.895683792	0.532384626	1.34E-219	5.81E-219
TAS2R10	0.152310103	0.22815624	0.583010472	7.32E-19	8.71E-19
TMEM140	1.968915865	3.327531211	0.757050734	1.45E-182	4.56E-182
ATP6AP1L	2.371271368	1.225430273	-0.952372378	6.19E-259	5.17E-258
PFN4	0.424853428	1.047078075	1.301331911	1.76E-234	9.22E-234
NEDD4	0.705973357	1.636980035	1.213351084	2.77E-225	1.29E-224
PTPRR	2.021595079	0.68871317	-1.553518887	6.16E-147	1.53E-146
PCDHB13	0.455490811	0.857008295	0.911887217	1.08E-133	2.50E-133
SDSL	2.28204789	3.513335314	0.622512207	1.20E-144	2.95E-144
CD163L1	0.659007031	0.450149786	-0.549888725	5.23E-46	7.36E-46
VAX1	0.706698503	0.216748878	-1.705070328	8.00E-74	1.32E-73
LYRM9	4.289978491	2.220811036	-0.949883772	8.03E-251	5.53E-250
MYL2	1.464260466	0.011007396	-7.055555131	1.88E-287	1.11E-284
CD109	0.569174371	1.262869608	1.14976308	3.56E-120	7.58E-120
ZNF419	2.590465513	1.659359776	-0.642584657	4.83E-238	2.67E-237
GLS2	3.445927868	0.204541979	-4.074423637	1.91E-275	3.68E-274
PLBD1	0.709788427	1.425681046	1.0061903	1.43E-73	2.36E-73
CLDN3	0.591485304	0.137239945	-2.107641875	4.61E-60	7.02E-60
SARS2	3.527927606	1.372374628	-1.362146598	1.65E-276	3.88E-275
ULBP3	0.236078033	0.436970957	0.88827359	5.64E-09	6.22E-09
CHST3	1.799255125	3.74948461	1.059292534	2.73E-245	1.69E-244
SMARCA1	3.186651902	4.741091531	0.573177813	3.13E-268	3.57E-267
FERMT1	0.919428009	3.461974015	1.912786375	2.68E-185	8.59E-185
SCUBE3	0.24766299	0.56682294	1.194519855	1.57E-90	2.84E-90
AC097637.1	0.386932275	0.0037566	-6.686509572	4.95E-222	2.21E-221
CDT1	0.79118223	2.119506288	1.421646318	3.32E-211	1.33E-210
MYO18B	0.164034152	0.062629565	-1.389080465	2.99E-112	6.08E-112
ECHDC2	5.47382037	1.390763685	-1.97667079	8.95E-278	2.67E-276
SAMHD1	2.743531832	4.691695633	0.774075109	2.38E-266	2.49E-265
CFD	1.447264444	2.168502175	0.583370336	5.29E-66	8.33E-66
POU4F1	0.117138285	0.353663621	1.594165145	0.000184471	0.000194035
PIK3R2	3.87919154	0.563569601	-2.783090312	8.92E-276	1.79E-274
EGR2	0.763171014	2.609443821	1.773664061	2.27E-187	7.40E-187
AGPAT5	3.191778422	4.959835863	0.635931877	3.79E-275	6.97E-274
POP1	0.904351843	1.527772551	0.756473702	1.42E-184	4.52E-184
C7orf57	0.327210791	0.678696661	1.052546588	6.37E-08	6.96E-08
GRIN1	5.952648173	2.748316676	-1.114983378	4.31E-185	1.38E-184
SPR	2.447900984	3.798123799	0.633741727	1.67E-190	5.59E-190
MALRD1	0.380867372	0.044633982	-3.093074266	5.18E-206	1.98E-205
PLEKHF2	1.417658468	2.957774104	1.061001862	1.92E-245	1.19E-244
GPATCH3	2.390832386	3.476747513	0.540225309	6.88E-268	7.69E-267
NPHS1	0.402083211	0.040288348	-3.319059528	7.06E-232	3.59E-231
SELENBP1	4.027761381	2.796973276	-0.526111746	1.29E-94	2.39E-94
ST8SIA3	5.093606014	1.958904306	-1.37864045	3.67E-218	1.57E-217
C17orf113	0.734323192	1.813279128	1.304113954	1.29E-203	4.81E-203
TNFRSF17	0.123272784	0.068231041	-0.853354172	5.65E-12	6.40E-12
SLC30A6	1.361510252	2.643281044	0.95712198	3.86E-284	7.13E-282
MANEA	1.137153991	2.228174348	0.970434489	4.81E-249	3.19E-248
KCTD20	2.982345783	4.823313226	0.693576964	2.08E-284	5.07E-282
ZNF770	1.980473172	2.969240542	0.584248815	6.35E-162	1.73E-161
ARMH1	2.841378652	1.150392613	-1.304464785	1.40E-250	9.57E-250
CEP128	0.80514645	0.53874842	-0.579639488	9.17E-76	1.53E-75
ABHD1	1.39357327	0.548505875	-1.34520988	1.09E-217	4.64E-217
KDM7A	1.32852916	2.180333168	0.71471871	2.61E-171	7.57E-171
RAB10	4.349947758	6.325085275	0.540086856	3.92E-283	4.30E-281
INAVA	0.766188509	1.383931056	0.853000779	4.45E-84	7.77E-84
FZD5	0.546421814	1.188821463	1.121445084	6.16E-167	1.74E-166
IL17RA	1.638464682	2.472712039	0.593749664	9.27E-141	2.22E-140
CD163	1.554923943	2.824291779	0.861045127	3.23E-45	4.53E-45
COPG2	2.69832064	4.322970468	0.679961188	6.71E-278	2.05E-276
TEX22	0.356288713	0.994933056	1.481552678	7.29E-185	2.33E-184
TUBA8	3.651784388	0.154489594	-4.563020016	3.20E-280	1.58E-278
CSTA	0.609508404	0.962238703	0.658748715	2.22E-06	2.38E-06
ARPP21	5.468050493	2.457376345	-1.153907743	6.23E-201	2.27E-200
CARMIL2	4.202806246	0.827122265	-2.345180438	2.39E-266	2.50E-265
CLDN4	0.496422719	0.256721249	-0.951366428	2.70E-94	4.98E-94
TBC1D3I	0.163213329	0.000679802	-7.907427984	7.29E-131	1.65E-130
CEP126	2.17885505	1.460329834	-0.577275967	1.72E-113	3.52E-113
GPSM3	2.199874846	3.768987041	0.776755385	1.28E-181	3.98E-181
SYT4	3.666361788	2.218266264	-0.724916609	1.03E-63	1.60E-63
NCBP3	3.293873124	2.208080734	-0.576992063	3.52E-266	3.64E-265
HMX1	0.600370261	2.014335424	1.746379518	2.85E-76	4.75E-76
PAGR1	4.654955817	2.948110319	-0.658976963	1.11E-224	5.10E-224
SPAG17	0.951157373	0.106783349	-3.154997353	1.14E-202	4.23E-202
NDC1	1.196542542	2.668924893	1.157387016	6.16E-283	6.15E-281
MAP1LC3A	6.485216653	4.404360075	-0.558222352	9.17E-254	6.78E-253
NDUFAF6	3.113445283	2.05732835	-0.597739858	1.36E-264	1.34E-263
CDKL2	1.27994888	0.656861292	-0.962425534	2.38E-116	4.96E-116
AL109811.3	0.402826438	0.030499114	-3.723319132	2.71E-127	6.02E-127
ZNF891	0.430807383	0.660436683	0.616377279	8.99E-84	1.57E-83
CCDC60	0.210957887	0.018139264	-3.53976721	3.51E-12	3.98E-12
IFT80	3.331448906	2.003104457	-0.733912111	1.04E-260	9.13E-260
AL807752.6	0.213212962	0.004556908	-5.548096161	2.71E-134	6.28E-134
INHBC	0.112244939	0.407351375	1.859623378	2.19E-98	4.15E-98
DAO	1.32974823	0.524173476	-1.343036858	7.33E-41	1.00E-40
COCH	2.060139556	0.473185306	-2.122264892	2.13E-167	6.02E-167
MAML2	1.366336299	4.055362157	1.569518137	5.91E-283	6.02E-281
DOCK5	1.967765945	1.207899516	-0.704058187	1.56E-65	2.45E-65
HSF4	5.094164615	2.0420464	-1.318829932	1.44E-267	1.58E-266
FBXO40	0.174188355	0.078834301	-1.143752785	1.43E-68	2.28E-68
CCR1	0.692123139	2.575272146	1.895624256	1.07E-222	4.82E-222
FCMR	0.334194264	0.986500728	1.561633142	9.70E-151	2.46E-150
UTS2B	0.199704751	0.135670572	-0.557760836	3.87E-21	4.68E-21
TTPA	0.777099768	1.238195507	0.672067393	2.89E-28	3.66E-28
CCDC107	3.979737374	2.600327751	-0.613979754	2.32E-238	1.28E-237
FGF2	2.199638768	3.317806393	0.592963083	4.25E-142	1.03E-141
LBP	0.048468639	0.295986812	2.610409421	1.45E-41	2.00E-41
AFAP1	1.961680104	3.430083046	0.80615371	9.41E-246	5.88E-245
NTF3	0.534178809	0.044502396	-3.585367831	1.49E-121	3.20E-121
ELF4	0.44463599	1.376280654	1.630078063	2.04E-184	6.49E-184
IL12RB2	0.38601839	0.126495777	-1.609580354	3.79E-67	6.02E-67
C1QTNF3-AMACR	0.375658288	0.013667972	-4.780549869	4.13E-43	5.71E-43
SPATA5	0.451335137	1.214593376	1.428202403	3.38E-272	4.72E-271
CD177	0.388601051	0.073242554	-2.407535788	2.40E-184	7.64E-184
LILRB2	0.517428686	0.880330642	0.766685445	1.33E-41	1.82E-41
FADS3	4.53464148	3.200528152	-0.502678494	3.73E-232	1.90E-231
IGFBP3	2.207120397	4.042001987	0.872904701	1.39E-97	2.62E-97
DNASE2B	0.257519916	0.378226462	0.554566294	4.77E-06	5.11E-06
STAMBPL1	2.088365787	1.400569267	-0.576361093	2.67E-130	6.05E-130
THAP9	1.207152707	1.742757835	0.529763923	6.22E-160	1.68E-159
MACROD2	2.049834407	0.780084757	-1.393804581	1.97E-226	9.25E-226
CD48	0.495586342	0.886284548	0.838633532	1.02E-16	1.20E-16
GZMA	0.317332775	0.834768189	1.395379089	5.01E-44	6.97E-44
MIS12	2.411299355	3.514103097	0.54334575	9.89E-264	9.45E-263
FUCA1	2.102491944	3.60000565	0.775898899	1.18E-256	9.37E-256
ADCY5	3.661972621	2.575463261	-0.507789045	2.55E-83	4.43E-83
NCAPG2	1.312738408	2.322314004	0.822983598	1.59E-237	8.72E-237
ALKBH1	1.704952695	2.489490717	0.546118924	1.35E-254	1.02E-253
MIPOL1	0.818295677	0.351311723	-1.21987051	4.04E-156	1.06E-155
TMC4	1.094796991	0.661913954	-0.725947784	4.16E-99	7.89E-99
SLC25A45	1.728558841	0.800276949	-1.110998455	5.14E-199	1.84E-198
RAB11FIP4	4.31058618	2.45159407	-0.814163949	2.21E-223	9.98E-223
CENPK	0.419394317	1.001369902	1.255595782	2.41E-49	3.46E-49
POC1B-GALNT4	0.201190298	0.026534753	-2.922605692	6.04E-60	9.21E-60
GDPD2	1.713401781	2.668345975	0.639082244	1.07E-68	1.72E-68
LRRC49	3.46117123	1.827597836	-0.921311676	3.27E-274	5.46E-273
PDK2	4.969279719	3.329469337	-0.577744499	3.74E-253	2.71E-252
IL3RA	1.446115385	3.160863231	1.128135943	5.74E-241	3.32E-240
PROCA1	2.075140123	1.327197317	-0.644825882	1.27E-165	3.56E-165
RB1	2.658789168	3.986336915	0.584294267	3.65E-241	2.12E-240
NEUROD4	0.01781052	0.356541206	4.323267312	5.84E-128	1.30E-127
SNTB2	1.202643884	1.849159579	0.620660224	1.21E-202	4.48E-202
PRKD3	1.884145167	2.930982813	0.637474384	7.21E-240	4.10E-239
SAMD12	1.554964577	0.830532277	-0.904773574	2.00E-129	4.51E-129
ZNF410	3.299828717	0.585535475	-2.494562655	8.38E-276	1.69E-274
GLYATL2	0.360238423	0.717727312	0.994483754	2.06E-38	2.78E-38
ZNF543	0.649844287	1.443249567	1.15115482	4.50E-264	4.37E-263
TRIM38	0.491339782	1.163954555	1.244241774	7.27E-171	2.10E-170
SLC10A5	0.582473274	0.240611	-1.275489253	4.68E-140	1.12E-139
ZNF883	1.610502697	2.772623033	0.783740403	1.69E-224	7.73E-224
TK1	1.08158507	2.425339356	1.165039482	2.04E-129	4.60E-129
SP100	2.4721252	1.501648617	-0.719204545	4.93E-96	9.18E-96
SLC5A11	2.399925532	1.476454698	-0.700852549	3.75E-39	5.08E-39
SLC14A2	0.069578397	0.353181563	2.343698689	7.65E-32	9.91E-32
NATD1	1.563346578	2.46920043	0.659406303	3.48E-229	1.70E-228
SLC30A10	1.436452065	0.824779308	-0.800429807	1.78E-102	3.45E-102
HSPB2	2.443074043	1.317819886	-0.890544385	2.73E-177	8.24E-177
GIPR	0.964333851	0.423399445	-1.187513314	5.01E-85	8.78E-85
NUDT4B	0.810651099	0.02366473	-5.098270726	6.42E-258	5.24E-257
VWA7	1.835141297	0.567321823	-1.693651883	2.66E-162	7.29E-162
CLK1	6.238332411	4.288095433	-0.540823415	4.77E-257	3.83E-256
MSI1	1.945858244	4.166701349	1.098499084	5.83E-277	1.49E-275
CKMT1B	4.94309624	1.065802038	-2.213475499	1.64E-260	1.42E-259
TBC1D8B	0.564162506	0.278639773	-1.017709586	1.34E-104	2.63E-104
NEURL3	0.331384028	0.657956944	0.98948911	2.39E-64	3.73E-64
NMB	2.223211835	6.647692519	1.580208234	4.78E-267	5.12E-266
ADIG	0.099691311	0.2414711	1.276310864	3.21E-48	4.59E-48
ACSF3	3.080657602	1.837900524	-0.745179661	1.93E-273	2.99E-272
NCAPD2	2.261393165	3.697303093	0.709261475	1.08E-255	8.36E-255
MRM1	1.452298304	2.406602197	0.728659874	5.04E-246	3.16E-245
CIDEC	0.290259836	0.076753208	-1.919046002	2.23E-141	5.37E-141
TRPA1	0.205644647	0.021103507	-3.28459884	3.48E-92	6.35E-92
CCND2	2.763534583	5.452245034	0.980335734	1.14E-270	1.45E-269
TOM1L1	2.167813966	0.793228119	-1.450433229	7.52E-208	2.92E-207
PSMB10	5.1026423	3.480173433	-0.552085307	2.24E-202	8.24E-202
SLC31A2	3.094756307	1.233465631	-1.327108293	1.86E-207	7.17E-207
OTOA	0.181039645	0.076542722	-1.241968544	9.66E-95	1.79E-94
GALR1	0.244263114	0.834763946	1.772932274	5.62E-89	1.01E-88
RNF32	1.328321998	0.782397302	-0.763631611	7.85E-128	1.75E-127
NACA	8.611676024	5.971746762	-0.528141058	3.81E-280	1.85E-278
ACSF2	3.566758598	2.154427417	-0.727309081	4.45E-201	1.62E-200
SDR9C7	0.19572945	0.041417108	-2.240562137	8.93E-156	2.34E-155
RAMACL	0.903716594	0.399949566	-1.176052328	1.59E-28	2.01E-28
BMP2K	2.354190848	1.476150287	-0.673391671	1.65E-199	5.92E-199
INPP5J	2.696923588	1.216226091	-1.148903202	1.37E-152	3.53E-152
ANKRD65	3.395671305	1.9633833	-0.790354966	1.22E-190	4.09E-190
MRPL53	4.518675521	2.176283484	-1.054033468	6.64E-273	9.84E-272
FKBP11	2.478700704	1.627682374	-0.606764881	9.72E-187	3.15E-186
PRR29	1.588675618	0.797763951	-0.993790741	2.24E-95	4.15E-95
KCTD11	1.646985212	3.307656132	1.005981657	2.62E-273	4.00E-272
MAFB	1.37698479	4.405800057	1.6778914	2.36E-276	5.38E-275
TIGD4	0.331664929	0.89431211	1.431051944	7.28E-236	3.90E-235
NHSL2	1.462371351	0.52670788	-1.473234764	6.56E-180	2.02E-179
FOXB1	0.313183226	0.055344859	-2.500485726	8.09E-22	9.82E-22
ABCC10	3.355143843	2.12243516	-0.660654139	6.61E-261	5.82E-260
GSTO2	2.048121673	0.525847606	-1.961584762	1.34E-242	7.93E-242
ACP4	0.056109069	0.236215356	2.073796863	6.17E-165	1.72E-164
AL132780.3	1.688916622	0	#NAME?	2.48E-288	1.58E-285
SOX5	1.105117421	1.970414165	0.834299237	1.46E-133	3.36E-133
PDE4DIP	5.717200224	3.346129314	-0.772815616	3.35E-276	7.29E-275
TICAM2	0.810658605	0.029963135	-4.757834015	9.58E-280	4.42E-278
STXBP5	3.257098081	1.589202062	-1.035284594	7.97E-222	3.55E-221
FAM131A	4.806959453	3.368551477	-0.512996288	5.73E-214	2.35E-213
GSTM4	4.259082596	2.99518628	-0.507896977	3.09E-253	2.24E-252
TMEM253	0.481290831	0.25050034	-0.942096376	3.05E-94	5.63E-94
NUTM2A	0.812442062	0.164431684	-2.304776616	3.67E-214	1.51E-213
EYA1	1.247901246	2.30436384	0.884864755	9.79E-67	1.55E-66
CA12	1.683001763	2.437885752	0.53459383	7.42E-35	9.78E-35
TGFBRAP1	1.991222235	3.361548315	0.75547164	4.51E-276	9.57E-275
KCNJ13	0.242097077	0.059163661	-2.032802424	2.25E-145	5.53E-145
ADRB2	0.527272546	1.245725685	1.240365629	7.76E-146	1.92E-145
FGGY	2.392248161	1.292357646	-0.888361681	1.07E-237	5.86E-237
SEL1L2	0.167274295	0.019390099	-3.108823703	5.51E-89	9.88E-89
SOX4	1.365342454	5.401447348	1.984083186	5.12E-282	3.72E-280
FMC1-LUC7L2	1.771084912	0.050153759	-5.142131749	3.11E-155	8.13E-155
MOK	3.567917906	1.265103589	-1.495826901	1.42E-282	1.21E-280
C12orf54	0.586334864	0.226252859	-1.373788823	1.84E-147	4.58E-147
AC087289.3	0.588529151	0.841812864	0.516385678	2.99E-60	4.57E-60
VEGFA	3.982706612	2.793840768	-0.511499408	4.56E-92	8.32E-92
CBS	4.296453039	0.991103538	-2.116038441	1.83E-274	3.11E-273
PATL1	2.484403186	3.999701999	0.686993192	2.47E-269	2.93E-268
PTPRC	1.23919457	1.951434611	0.655132394	1.01E-61	1.55E-61
AASDH	1.675603638	2.397588295	0.516903025	2.58E-203	9.61E-203
PIGM	1.117592222	2.613887555	1.225803195	2.83E-258	2.33E-257
CALCA	0.217578917	0.028015349	-2.957249374	3.94E-71	6.41E-71
CIP2A	0.733527359	1.297255844	0.822540355	2.85E-129	6.40E-129
PTGIS	0.472149796	1.001627893	1.085030091	1.59E-82	2.76E-82
C17orf50	0.377754086	0.193953838	-0.961734037	1.05E-70	1.70E-70
GTF2IRD2	2.436679195	0.995849973	-1.290916004	9.69E-271	1.24E-269
ARHGEF26	2.541790682	4.164341144	0.712243031	3.63E-221	1.60E-220
POLR1A	1.643333372	2.851613254	0.795153151	1.17E-266	1.24E-265
NEDD8-MDP1	0.558654849	0.094444833	-2.564413447	1.99E-139	4.72E-139
OSR1	0.29572048	0.529347892	0.839982026	0.000410164	0.000429466
NKX2-8	0.30380707	0.196003456	-0.632276354	8.16E-06	8.72E-06
CFAP74	1.539744665	0.274512438	-2.487747705	3.34E-224	1.53E-223
[truncated: 5,007 more rows]
