# Supplementary material for: Construction of Novel Methylation-Driven Gene Model and Investigation of PARVB Function in Glioblastoma
Source: Front Oncol. 2021 Sep 10;11:705547. doi: 10.3389/fonc.2021.705547 (PMC8461318; doi:10.3389/fonc.2021.705547)
Supplement: Supplementary Table 3:3 — A total of 72 DMDGs were identified in GBM patients. [file Table_3.xls]

gene	LGGMean	GBMMean	logFC	pValue	cor	corPavlue
TNFRSF12A	0.435755016	0.109795146	-1.988703002	2.37E-20	-0.5771301	7.37E-07
SPRED2	0.52283029	0.422282208	-0.308135262	2.75E-20	-0.419424037	0.000622418
SLC27A3	0.683148571	0.479621786	-0.510302177	4.81E-20	-0.480212578	6.81E-05
MDK	0.375048756	0.139376335	-1.428092527	2.12E-18	-0.705769434	1.05E-10
ATG9B	0.514066794	0.365191282	-0.493303498	2.99E-18	-0.615481222	7.96E-08
CD109	0.431563857	0.26154536	-0.722512869	7.13E-17	-0.526266089	9.43E-06
UPP1	0.555467252	0.36807158	-0.593715503	9.27E-17	-0.421175566	0.000587262
MOG	0.757490036	0.642874373	-0.236690071	1.06E-16	-0.418330349	0.000645327
KCNE4	0.747183057	0.530005997	-0.495453059	1.26E-16	-0.410105023	0.000843648
NAAA	0.312008272	0.217774003	-0.518752539	1.64E-16	-0.440021583	0.000307868
ABCA5	0.320795646	0.173318546	-0.888228525	2.06E-16	-0.415233086	0.000714414
HCG22	0.729716032	0.622380408	-0.229538505	2.42E-16	-0.578252538	6.94E-07
RGS16	0.393980841	0.275359895	-0.516807024	2.42E-16	-0.613863203	8.79E-08
PDPN	0.484659086	0.236429119	-1.035562566	2.58E-16	-0.630507831	3.06E-08
DPP10-AS1	0.149568114	0.469910997	1.651584884	3.29E-16	-0.671531631	1.70E-09
ACCS	0.32111703	0.144265452	-1.154373323	4.25E-16	-0.477083924	7.71E-05
NMI	0.33518875	0.21288043	-0.654930402	4.53E-16	-0.422345188	0.000564799
C9orf3	0.640253898	0.52447473	-0.287770868	5.58E-16	-0.509349389	2.01E-05
MARVELD1	0.516205987	0.326300165	-0.661747156	9.73E-16	-0.74825607	1.81E-12
F3	0.389629649	0.213282142	-0.869340289	1.51E-15	-0.501812982	2.79E-05
CNGA3	0.466959055	0.283585598	-0.719511785	3.01E-15	-0.532883591	6.92E-06
KLHDC9	0.359376529	0.23660836	-0.602995138	8.74E-15	-0.422887915	0.000554644
NMNAT3	0.660653319	0.515367495	-0.358291862	1.15E-14	-0.614178689	8.63E-08
AEBP1	0.698286055	0.590753896	-0.241260924	1.20E-14	-0.599303801	2.11E-07
CBR1	0.513058209	0.267755611	-0.938205709	1.54E-14	-0.741404613	3.67E-12
CXCR4	0.392932899	0.211164838	-0.89591334	1.76E-14	-0.515527218	1.53E-05
ARC	0.333268622	0.189259099	-0.816322833	1.81E-14	-0.507666643	2.17E-05
RNLS	0.591386785	0.438380921	-0.431916992	2.02E-14	-0.484327251	5.77E-05
TP73-AS1	0.64289372	0.399536722	-0.686252149	3.85E-14	-0.780695526	4.53E-14
TGFB3	0.4455133	0.340454059	-0.388008368	4.02E-14	-0.40851144	0.000887913
TCEA3	0.579955683	0.321575675	-0.850784382	5.18E-14	-0.572364024	9.53E-07
PARVB	0.560155239	0.371534933	-0.592328839	5.34E-14	-0.624484434	4.52E-08
LBX2-AS1	0.5322531	0.273268821	-0.961791583	7.29E-14	-0.472846762	9.11E-05
WWTR1	0.454331103	0.216591457	-1.068767737	2.45E-13	-0.647074764	1.00E-08
HIST3H2A	0.076844184	0.166903358	1.119004999	2.84E-13	-0.591230024	3.36E-07
SERPINB1	0.597212716	0.364224937	-0.713415183	4.24E-13	-0.642319871	1.39E-08
S100A13	0.614803117	0.432066493	-0.508871126	5.33E-13	-0.431689567	0.000411498
MT1M	0.593873112	0.329517402	-0.84980006	7.40E-13	-0.616131513	7.64E-08
STPG1	0.671384974	0.57102199	-0.233593943	7.61E-13	-0.441678623	0.000290348
MAPK13	0.568624785	0.46573069	-0.287981029	8.40E-13	-0.421808443	0.000575009
ZMYND10	0.421591203	0.207518684	-1.022603532	1.61E-12	-0.434112653	0.000378492
HSPB2	0.478241238	0.325785739	-0.553815083	2.15E-12	-0.612112977	9.79E-08
NNAT	0.824363683	0.697120861	-0.241872148	3.31E-12	-0.734442856	7.36E-12
RGN	0.728411154	0.570741012	-0.35191678	3.85E-12	-0.66116042	3.68E-09
MYD88	0.28419964	0.143710303	-0.98374123	1.27E-11	-0.767176453	2.26E-13
DBNDD1	0.390130166	0.268950029	-0.536617411	1.53E-11	-0.554428869	2.42E-06
FCHSD1	0.458415288	0.223430446	-1.036829372	2.65E-11	-0.654323722	6.03E-09
RBM24	0.468738711	0.340223305	-0.462301978	3.68E-11	-0.40555127	0.000975745
LINC00092	0.624618275	0.426179637	-0.551513118	3.68E-11	-0.518369553	1.35E-05
TSTD1	0.675645575	0.412819933	-0.710754012	5.74E-11	-0.828260323	5.52E-17
ZNF98	0.287061981	0.399575829	0.477107046	1.65E-10	-0.543275271	4.21E-06
OSM	0.699501062	0.595574045	-0.232045364	2.23E-10	-0.491704089	4.27E-05
LINC00237	0.214931463	0.319738147	0.573014189	2.56E-10	-0.483892425	5.87E-05
CCDC122	0.356737617	0.133270573	-1.420505097	3.73E-10	-0.483677379	5.92E-05
CCNA1	0.275871613	0.188516993	-0.549302442	4.90E-10	-0.482753227	6.15E-05
MYL12A	0.372368594	0.220013672	-0.759138223	2.27E-09	-0.637825092	1.89E-08
SNHG11	0.216464023	0.120436736	-0.84585175	2.49E-09	-0.529230826	8.22E-06
LACTB2	0.224534136	0.167005856	-0.427036102	2.58E-09	-0.610482686	1.08E-07
FABP5	0.533345343	0.358328769	-0.573786107	5.61E-09	-0.809606604	9.58E-16
PLBD1	0.516192442	0.401381968	-0.362933215	6.30E-09	-0.448427883	0.000227994
CYB5R2	0.62324204	0.510491079	-0.287906804	9.22E-09	-0.440958885	0.000297843
UGT8	0.201133546	0.250741357	0.318046246	1.20E-08	-0.601991078	1.80E-07
PNPLA4	0.414587602	0.309978648	-0.419508129	2.52E-08	-0.621290528	5.53E-08
PPCS	0.284456681	0.178518623	-0.672134384	3.05E-08	-0.771214874	1.41E-13
OCIAD2	0.607487938	0.485142933	-0.324445907	9.99E-08	-0.777652459	6.56E-14
IL13RA2	0.764167163	0.658873125	-0.213887584	3.23E-07	-0.688892608	4.34E-10
PABPC5	0.291498482	0.469716259	0.688301161	5.22E-07	-0.783688647	3.12E-14
EPB41L3	0.229743676	0.333150138	0.536147338	6.78E-07	-0.501753504	2.80E-05
LINC01116	0.381461902	0.325541141	-0.228699096	1.83E-06	-0.458783622	0.000155785
PHF11	0.538521303	0.459655419	-0.228450668	4.13E-06	-0.577062522	7.40E-07
ENPP4	0.064460839	0.163034186	1.338679635	1.57E-05	-0.59046489	3.51E-07
KCNC3	0.10858376	0.155196677	0.515289329	0.000157354	-0.458567818	0.000157045
