# Supplementary material for: Construction of Novel Methylation-Driven Gene Model and Investigation of PARVB Function in Glioblastoma
Source: Front Oncol. 2021 Sep 10;11:705547. doi: 10.3389/fonc.2021.705547 (PMC8461318; doi:10.3389/fonc.2021.705547)
Supplement: Supplementary Table 4:4 — A total of 35 prognostically relevant DMDGs were used for prognostic model construction. [file Table_4.xls]

id	z	HR	HR.95L	HR.95H	pvalue
MDK	-2.30439500683675	0.000569863343349822	9.91851559359331e-07	0.327412128387034	0.0212004800452263
ATG9B	-2.07786245074235	0.00742143847886339	7.27453526260982e-05	0.757130828393213	0.0377220298386163
CD109	-2.35499769672426	0.00208189473986361	1.22103059992991e-05	0.354969458432947	0.0185228205075786
UPP1	-2.72234515090036	0.00141764013787179	1.26131573396127e-05	0.15933390081431	0.00648204033540862
ABCA5	-2.05168936113742	0.00851736264349363	8.97719440365766e-05	0.808108448350221	0.0401998613419276
PDPN	-2.17044844416003	0.003390388619207	1.99530348651201e-05	0.576089555646611	0.0299728902635107
ACCS	-2.22890835747071	0.00610954253030849	6.90497066368615e-05	0.540574489707128	0.0258200029366846
NMI	-2.18073530777177	0.00114472974324866	2.60120345754587e-06	0.503769200089584	0.0292029999268514
C9orf3	-1.98924334402291	0.00508289533234097	2.79245203387602e-05	0.925202103603283	0.0466743498384678
MARVELD1	-1.98268361139512	0.0565500547286439	0.00330492770581578	0.967618348862869	0.047402781330563
KLHDC9	-2.27780160482968	0.000717046688552963	1.41208997934166e-06	0.36410990877825	0.0227384006775601
NMNAT3	-3.74207393895151	0.000437454564640385	7.61332250930686e-06	0.0251357401306426	0.000182507795459756
AEBP1	-2.66727995398427	0.000339572730385592	9.5896228751023e-07	0.120244185536124	0.00764679453248867
CBR1	-2.32789060170653	0.00246366513137963	1.56829515239872e-05	0.387021911678564	0.019917913427566
CXCR4	-2.48209194414486	0.00956079570223589	0.000243112540812299	0.375993826375525	0.0130613568572234
RNLS	-2.42034149104622	0.00894642520230817	0.000196299636416976	0.407736485718591	0.0155059377962007
TCEA3	-2.37506178280327	0.0213462265742564	0.000892550056903946	0.510516340719393	0.0175460130176309
PARVB	-3.18312077783357	0.015152972816915	0.00114858664401691	0.199908806519941	0.00145696826111955
LBX2-AS1	-2.53492135493764	0.014826601794612	0.000571370550356086	0.384738276480982	0.0112472573512477
SERPINB1	-3.72162373257418	0.0249417327517219	0.0035701016745122	0.174249948425718	0.000197945830505349
MT1M	-2.58598066215346	0.0041775750837857	6.57320933224169e-05	0.265503998101264	0.00971023782008915
MAPK13	-2.99005605999016	0.00235828503298625	4.47042460031771e-05	0.124406712874918	0.00278926250791755
NNAT	-2.10151371291995	0.0974065391769419	0.011099437441264	0.854821149687802	0.0355958955169494
RGN	-2.78999482891173	0.0211736793115272	0.00141147335426233	0.317628876403196	0.00527088833976149
FCHSD1	-2.69516187596792	0.00876878051362088	0.000279906075172606	0.274704690309568	0.00703544424042102
RBM24	-3.10131827203898	0.00125880042119406	1.85009616166021e-05	0.0856484399695424	0.00192661089189699
LINC00092	-2.62380288569455	0.00461748433825237	8.31249155199649e-05	0.256495437987964	0.0086954092348998
OSM	-2.37663515939789	0.0477797097146881	0.00389082558966433	0.586739397027768	0.0174713592917755
CCDC122	-2.26199814370691	0.0597580281778624	0.00520205177833876	0.686464126823163	0.0236975179863527
MYL12A	-2.44516985685061	0.0460214938844902	0.00390153983187701	0.542856920761263	0.0144783936147697
SNHG11	-2.12412927817069	0.00432001515436413	2.84259014422973e-05	0.656532598335339	0.0336593348903383
CYB5R2	-2.14371187386355	0.0231610034741884	0.000740762996945276	0.724161552539043	0.0320559802082657
PNPLA4	-2.74247320562898	0.00874782636118691	0.000295826750275018	0.258680007721867	0.00609784246227697
PPCS	-2.50198935458717	0.00677467035979633	0.000135421576589087	0.338913189758281	0.012349763822266
PHF11	-2.58698500584972	0.0429087802312145	0.0039493828936179	0.46619015439246	0.00968198052295616
